# Supplementary material for: 2-(2-Methyl­benzo­yl)benzoic acid: catemeric hydrogen bonding in a γ-keto acid
Source: Acta Crystallogr Sect E Struct Rep Online. 2013 Sep 18;69(Pt 10):o1547–8. doi: 10.1107/S1600536813025099 (PMC3790413; doi:10.1107/S1600536813025099)
Supplement: Supplementary file 1 [file e-69-o1547-sup1.cif]

##############################################################################
#                                                                            #
# This CIF contains the data in a paper accepted for publication in          #
# Acta Crystallographica Section E. It conforms to the requirements of       #
# Notes for Authors for Acta Crystallographica Section E, and has been       #
# peer reviewed under the auspices of the IUCr Commission on Journals.       #
#                                                                            #
# Full details of the Crystallographic Information File format               #
# are given in the paper "The Crystallographic Information File (CIF):       #
# a New Standard Archive File for Crystallography" by S. R. Hall, F. H.      #
# Allen and I. D. Brown [Acta Cryst. (1991), A47, 655-685].                  #
#                                                                            #
# The current version of the core CIF dictionary is obtainable from          #
# ftp://ftp.iucr.org/pub/cif_core.dic.                                       #
#                                                                            #
# Software is freely available for graphical display of the structure(s)     #
# in this CIF. For information consult the CIF software page                 #
# http://www.iucr.org/resources/cif/software.                                #
#                                                                            #
# This file may be used for bona fide research purposes within the           #
# scientific community so long as proper attribution is given to the journal # 
# article from which it was obtained.                                        #
#                                                                            #
##############################################################################
data_I
_database_code_depnum_ccdc_archive 'CCDC 960119'
_audit_creation_method     SHELXL-97
_chemical_name_systematic
;
2-(2-Methylbenzoyl)benzoic acid
;
_chemical_name_common     ?
_chemical_formula_moiety     'C15 H12 O3'
_chemical_formula_sum     'C15 H12 O3'
_chemical_formula_iupac     'C15 H12 O3'
_chemical_formula_weight     240.25
_chemical_melting_point     ?
_symmetry_cell_setting     orthorhombic
_symmetry_space_group_name_H-M     'P b c a'
_symmetry_space_group_name_Hall     '-P 2ac 2ab'
loop_
    _symmetry_equiv_pos_as_xyz
    'x, y, z'
    'x+1/2, -y+1/2, -z'
    '-x, y+1/2, -z+1/2'
    '-x+1/2, -y, z+1/2'
    '-x, -y, -z'
    '-x-1/2, y-1/2, z'
    'x, -y-1/2, z-1/2'
    'x-1/2, y, -z-1/2'
_cell_length_a     10.7450(2)
_cell_length_b     10.1737(2)
_cell_length_c     21.6588(4)
_cell_angle_alpha     90.00
_cell_angle_beta     90.00
_cell_angle_gamma     90.00
_cell_volume     2367.66(8)
_cell_formula_units_Z     8
_cell_measurement_reflns_used     9881
_cell_measurement_theta_min     4.08
_cell_measurement_theta_max     69.35
_cell_measurement_temperature     100(2)
_exptl_crystal_description     'Block'
_exptl_crystal_colour     'colourless'
_exptl_crystal_size_max     0.45
_exptl_crystal_size_mid     0.26
_exptl_crystal_size_min     0.20
_exptl_crystal_density_diffrn     1.348
_exptl_crystal_density_meas     ?
_exptl_crystal_density_method     'not measured'
_exptl_crystal_F_000     1008
_exptl_absorpt_coefficient_mu     0.766
_exptl_absorpt_correction_type     numerical
_exptl_absorpt_process_details     '(SADABS; Sheldrick, 2008<i>a</i>)'
_exptl_absorpt_correction_T_min     0.724
_exptl_absorpt_correction_T_max     0.862
_exptl_special_details
;
'crystal mounted on a Cryoloop using Paratone-N'
;
_diffrn_ambient_temperature     100(2)
_diffrn_radiation_type     CuK\a
_diffrn_radiation_wavelength     1.54178
_diffrn_radiation_source     'fine-focus sealed tube'
_diffrn_radiation_monochromator     graphite
_diffrn_measurement_device_type     'Bruker SMART CCD APEXII area-detector'
_diffrn_measurement_method     '\f and \w'
_diffrn_detector_area_resol_mean     ?
_diffrn_reflns_number     20799
_diffrn_reflns_av_R_equivalents     0.024
_diffrn_reflns_av_sigmaI/netI     0.011
_diffrn_reflns_theta_min     4.08
_diffrn_reflns_theta_max     69.73
_diffrn_reflns_theta_full     67.70
_diffrn_measured_fraction_theta_max     0.959
_diffrn_measured_fraction_theta_full     0.992
_diffrn_reflns_limit_h_min     -12
_diffrn_reflns_limit_h_max     12
_diffrn_reflns_limit_k_min     -12
_diffrn_reflns_limit_k_max     11
_diffrn_reflns_limit_l_min     -26
_diffrn_reflns_limit_l_max     25
_diffrn_standards_number     0
_diffrn_standards_interval_count     ?
_diffrn_standards_interval_time     ?
_diffrn_standards_decay_%     0
_refine_special_details
;
Refinement of <i>F</i>^2^ against ALL reflections. The weighted <i>R</i>-factor
<i>wR</i> and goodness of fit <i>S</i> are based on <i>F</i>^2^, conventional
<i>R</i>-factors <i>R</i> are based on <i>F</i>, with <i>F</i> set to zero for
negative <i>F</i>^2^. The threshold expression of <i>F</i>^2^ >
\s(<i>F</i>^2^) is used only for calculating <i>R</i>-factors(gt) <i>etc</i>.
and is not relevant to the choice of reflections for refinement.
<i>R</i>-factors based on <i>F</i>^2^ are statistically about twice as large
as those based on <i>F</i>, and <i>R</i>- factors based on ALL data will be
even larger.
;
_reflns_number_total     2143
_reflns_number_gt     2075
_reflns_threshold_expression     I>2\s(I)
_refine_ls_structure_factor_coef     Fsqd
_refine_ls_matrix_type     full
_refine_ls_R_factor_all     0.031
_refine_ls_R_factor_gt     0.030
_refine_ls_wR_factor_gt     0.075
_refine_ls_wR_factor_ref     0.076
_refine_ls_goodness_of_fit_ref     1.07
_refine_ls_restrained_S_all     1.07
_refine_ls_number_reflns     2143
_refine_ls_number_parameters     169
_refine_ls_number_restraints     0
_refine_ls_hydrogen_treatment     mixed
_refine_ls_weighting_scheme     calc
_refine_ls_weighting_details
         'calc w=1/[\s^2^(Fo^2^)+(0.0323P)^2^+0.9262P] where P=(Fo^2^+2Fc^2^)/3'
_atom_sites_solution_hydrogens     geom
_atom_sites_solution_primary     direct
_atom_sites_solution_secondary     difmap
_refine_ls_shift/su_max     0.00
_refine_ls_shift/su_mean     0.00
_refine_diff_density_max     0.24
_refine_diff_density_min     -0.17
_refine_ls_extinction_method     'SHELXTL (Sheldrick, 2008b)'
_refine_ls_extinction_coef     0.00145(14)
_refine_ls_extinction_expression
                                  'Fc^*^=kFc[1+0.001xFc^2^\l^3^/sin(2\q)]^-1/4^'
loop_
    _atom_type_symbol
    _atom_type_description
    _atom_type_scat_dispersion_real
    _atom_type_scat_dispersion_imag
    _atom_type_scat_source
    'C' 'C' 0.0181 0.0091
                         'International Tables Vol C Tables 4.2.6.8 and 6.1.1.4'
    'H' 'H' 0.0000 0.0000
                         'International Tables Vol C Tables 4.2.6.8 and 6.1.1.4'
    'O' 'O' 0.0492 0.0322
                         'International Tables Vol C Tables 4.2.6.8 and 6.1.1.4'
_computing_data_collection     'APEX2 (Bruker, 2006)'
_computing_cell_refinement     'SAINT (Bruker, 2005)'
_computing_data_reduction     'SAINT (Bruker, 2005)'
_computing_structure_solution     'SHELXTL (Sheldrick, 2008<i>b</i>)'
_computing_structure_refinement     'SHELXTL (Sheldrick, 2008<i>b</i>)'
_computing_molecular_graphics     'SHELXTL (Sheldrick, 2008<i>b</i>)'
_computing_publication_material     'SHELXTL (Sheldrick, 2008<i>b</i>)'
loop_
    _atom_site_type_symbol
    _atom_site_label
    _atom_site_fract_x
    _atom_site_fract_y
    _atom_site_fract_z
    _atom_site_U_iso_or_equiv
    _atom_site_adp_type
    _atom_site_calc_flag
    _atom_site_refinement_flags
    _atom_site_occupancy
    _atom_site_symmetry_multiplicity
    _atom_site_disorder_assembly
    _atom_site_disorder_group
    O O1 0.94221(8) 0.35848(8) 0.62029(4) 0.0310(2) Uani d . 1 1 . .
    O O2 0.77379(7) 0.10436(8) 0.62358(3) 0.0265(2) Uani d . 1 1 . .
    O O3 0.71268(8) -0.03026(8) 0.69973(4) 0.0296(2) Uani d . 1 1 . .
    H H3A 0.6595(17) -0.0633(17) 0.6695(8) 0.059(5) Uiso d . 1 1 . .
    C C1 0.86743(10) 0.12547(10) 0.72243(5) 0.0192(2) Uani d . 1 1 . .
    C C2 0.96175(10) 0.20965(10) 0.70233(5) 0.0194(2) Uani d . 1 1 . .
    C C3 1.04111(10) 0.26693(11) 0.74557(5) 0.0247(3) Uani d . 1 1 . .
    H H3 1.1060 0.3236 0.7322 0.030 Uiso calc R 1 1 . .
    C C4 1.02588(11) 0.24164(12) 0.80801(5) 0.0285(3) Uani d . 1 1 . .
    H H4 1.0800 0.2815 0.8372 0.034 Uiso calc R 1 1 . .
    C C5 0.93210(11) 0.15848(12) 0.82799(5) 0.0282(3) Uani d . 1 1 . .
    H H5 0.9218 0.1413 0.8708 0.034 Uiso calc R 1 1 . .
    C C6 0.85359(11) 0.10055(11) 0.78538(5) 0.0239(3) Uani d . 1 1 . .
    H H6 0.7896 0.0432 0.7991 0.029 Uiso calc R 1 1 . .
    C C7 0.78069(10) 0.06640(10) 0.67642(5) 0.0205(2) Uani d . 1 1 . .
    C C8 0.97910(10) 0.24909(10) 0.63557(5) 0.0209(2) Uani d . 1 1 . .
    C C9 1.04899(9) 0.16186(10) 0.59332(5) 0.0197(2) Uani d . 1 1 . .
    C C10 1.07236(10) 0.19649(11) 0.53104(5) 0.0220(2) Uani d . 1 1 . .
    C C11 1.14050(10) 0.10824(12) 0.49536(5) 0.0272(3) Uani d . 1 1 . .
    H H11 1.1585 0.1303 0.4537 0.033 Uiso calc R 1 1 . .
    C C12 1.18287(11) -0.01046(12) 0.51844(5) 0.0282(3) Uani d . 1 1 . .
    H H12 1.2278 -0.0689 0.4925 0.034 Uiso calc R 1 1 . .
    C C13 1.15975(11) -0.04392(11) 0.57930(5) 0.0257(3) Uani d . 1 1 . .
    H H13 1.1892 -0.1249 0.5955 0.031 Uiso calc R 1 1 . .
    C C14 1.09334(10) 0.04195(10) 0.61622(5) 0.0217(2) Uani d . 1 1 . .
    H H14 1.0775 0.0191 0.6580 0.026 Uiso calc R 1 1 . .
    C C15 1.02565(11) 0.32089(12) 0.50152(5) 0.0286(3) Uani d . 1 1 . .
    H H15A 1.0573 0.3267 0.4592 0.043 Uiso calc R 1 1 . .
    H H15B 1.0548 0.3968 0.5253 0.043 Uiso calc R 1 1 . .
    H H15C 0.9345 0.3201 0.5009 0.043 Uiso calc R 1 1 . .
loop_
    _atom_site_aniso_label
    _atom_site_aniso_U_11
    _atom_site_aniso_U_22
    _atom_site_aniso_U_33
    _atom_site_aniso_U_12
    _atom_site_aniso_U_13
    _atom_site_aniso_U_23
    O1 0.0390(5) 0.0237(4) 0.0303(4) 0.0084(4) 0.0099(4) 0.0048(3)
    O2 0.0248(4) 0.0380(5) 0.0166(4) -0.0045(3) 0.0004(3) -0.0019(3)
    O3 0.0312(5) 0.0272(4) 0.0303(4) -0.0101(3) -0.0078(4) 0.0056(3)
    C1 0.0196(5) 0.0190(5) 0.0191(5) 0.0039(4) 0.0003(4) -0.0028(4)
    C2 0.0198(5) 0.0174(5) 0.0210(5) 0.0046(4) 0.0006(4) -0.0035(4)
    C3 0.0224(5) 0.0204(5) 0.0312(6) 0.0011(4) -0.0030(5) -0.0047(5)
    C4 0.0319(6) 0.0269(6) 0.0268(6) 0.0063(5) -0.0105(5) -0.0098(5)
    C5 0.0365(7) 0.0308(6) 0.0172(5) 0.0085(5) -0.0024(5) -0.0038(5)
    C6 0.0260(6) 0.0251(6) 0.0206(5) 0.0037(5) 0.0029(4) -0.0004(4)
    C7 0.0195(5) 0.0208(5) 0.0211(5) 0.0020(4) 0.0023(4) -0.0030(4)
    C8 0.0177(5) 0.0207(5) 0.0243(6) -0.0020(4) 0.0003(4) 0.0001(4)
    C9 0.0154(5) 0.0227(5) 0.0210(5) -0.0029(4) -0.0008(4) -0.0026(4)
    C10 0.0164(5) 0.0292(6) 0.0204(5) -0.0038(4) -0.0026(4) -0.0013(4)
    C11 0.0223(6) 0.0423(7) 0.0169(5) -0.0007(5) -0.0008(4) -0.0042(5)
    C12 0.0209(6) 0.0385(6) 0.0254(6) 0.0049(5) -0.0011(5) -0.0120(5)
    C13 0.0229(6) 0.0260(6) 0.0281(6) 0.0042(4) -0.0031(5) -0.0050(5)
    C14 0.0204(5) 0.0242(5) 0.0205(5) -0.0012(4) -0.0007(4) -0.0021(4)
    C15 0.0271(6) 0.0366(6) 0.0222(5) 0.0002(5) -0.0001(5) 0.0053(5)
_geom_special_details
;
All e.s.d.'s (except the e.s.d. in the dihedral angle between two l.s. planes)
are estimated using the full covariance matrix. The cell e.s.d.'s are taken
into account individually in the estimation of e.s.d.'s in distances, angles
and torsion angles; correlations between e.s.d.'s in cell parameters are only
used when they are defined by crystal symmetry. An approximate (isotropic)
treatment of cell e.s.d.'s is used for estimating e.s.d.'s involving l.s.
planes.
;
loop_
    _geom_bond_atom_site_label_1
    _geom_bond_atom_site_label_2
    _geom_bond_site_symmetry_2
    _geom_bond_distance
    _geom_bond_publ_flag
    O1 C8 . 1.2269(13) ?
    O2 C7 . 1.2102(13) ?
    O3 C7 . 1.3251(13) ?
    O3 H3A . 0.932(18) ?
    C1 C6 . 1.3948(15) ?
    C1 C2 . 1.3965(15) ?
    C1 C7 . 1.4909(15) ?
    C2 C3 . 1.3942(15) ?
    C2 C8 . 1.5120(15) ?
    C3 C4 . 1.3863(17) ?
    C3 H3 . 0.9500 ?
    C4 C5 . 1.3851(18) ?
    C4 H4 . 0.9500 ?
    C5 C6 . 1.3823(16) ?
    C5 H5 . 0.9500 ?
    C6 H6 . 0.9500 ?
    C8 C9 . 1.4796(15) ?
    C9 C14 . 1.4004(15) ?
    C9 C10 . 1.4165(15) ?
    C10 C11 . 1.3926(16) ?
    C10 C15 . 1.5041(16) ?
    C11 C12 . 1.3840(18) ?
    C11 H11 . 0.9500 ?
    C12 C13 . 1.3838(17) ?
    C12 H12 . 0.9500 ?
    C13 C14 . 1.3828(15) ?
    C13 H13 . 0.9500 ?
    C14 H14 . 0.9500 ?
    C15 H15A . 0.9800 ?
    C15 H15B . 0.9800 ?
    C15 H15C . 0.9800 ?
loop_
    _geom_contact_atom_site_label_1
    _geom_contact_atom_site_label_2
    _geom_contact_distance
    _geom_contact_site_symmetry_2
    _geom_contact_publ_flag
    H12 O2 2.54 5_756 yes
loop_
    _geom_angle_atom_site_label_1
    _geom_angle_atom_site_label_2
    _geom_angle_atom_site_label_3
    _geom_angle_site_symmetry_1
    _geom_angle_site_symmetry_3
    _geom_angle
    _geom_angle_publ_flag
    C7 O3 H3A . . 109.8(11) ?
    C6 C1 C2 . . 119.57(10) ?
    C6 C1 C7 . . 120.89(10) ?
    C2 C1 C7 . . 119.51(9) ?
    C3 C2 C1 . . 119.40(10) ?
    C3 C2 C8 . . 117.13(10) ?
    C1 C2 C8 . . 123.38(9) ?
    C4 C3 C2 . . 120.37(11) ?
    C4 C3 H3 . . 119.8 ?
    C2 C3 H3 . . 119.8 ?
    C5 C4 C3 . . 120.26(11) ?
    C5 C4 H4 . . 119.9 ?
    C3 C4 H4 . . 119.9 ?
    C6 C5 C4 . . 119.73(11) ?
    C6 C5 H5 . . 120.1 ?
    C4 C5 H5 . . 120.1 ?
    C5 C6 C1 . . 120.66(11) ?
    C5 C6 H6 . . 119.7 ?
    C1 C6 H6 . . 119.7 ?
    O2 C7 O3 . . 124.28(10) ?
    O2 C7 C1 . . 122.80(10) ?
    O3 C7 C1 . . 112.91(9) ?
    O1 C8 C9 . . 122.77(10) ?
    O1 C8 C2 . . 117.31(9) ?
    C9 C8 C2 . . 119.67(9) ?
    C14 C9 C10 . . 119.58(10) ?
    C14 C9 C8 . . 118.43(9) ?
    C10 C9 C8 . . 121.99(10) ?
    C11 C10 C9 . . 117.47(10) ?
    C11 C10 C15 . . 118.82(10) ?
    C9 C10 C15 . . 123.70(10) ?
    C12 C11 C10 . . 122.35(10) ?
    C12 C11 H11 . . 118.8 ?
    C10 C11 H11 . . 118.8 ?
    C13 C12 C11 . . 119.98(11) ?
    C13 C12 H12 . . 120.0 ?
    C11 C12 H12 . . 120.0 ?
    C14 C13 C12 . . 119.21(11) ?
    C14 C13 H13 . . 120.4 ?
    C12 C13 H13 . . 120.4 ?
    C13 C14 C9 . . 121.41(10) ?
    C13 C14 H14 . . 119.3 ?
    C9 C14 H14 . . 119.3 ?
    C10 C15 H15A . . 109.5 ?
    C10 C15 H15B . . 109.5 ?
    H15A C15 H15B . . 109.5 ?
    C10 C15 H15C . . 109.5 ?
    H15A C15 H15C . . 109.5 ?
    H15B C15 H15C . . 109.5 ?
loop_
    _geom_torsion_atom_site_label_1
    _geom_torsion_atom_site_label_2
    _geom_torsion_atom_site_label_3
    _geom_torsion_atom_site_label_4
    _geom_torsion_site_symmetry_1
    _geom_torsion_site_symmetry_2
    _geom_torsion_site_symmetry_3
    _geom_torsion_site_symmetry_4
    _geom_torsion
    _geom_torsion_publ_flag
    C6 C1 C2 C3 . . . . 0.35(15) ?
    C7 C1 C2 C3 . . . . 178.67(9) ?
    C6 C1 C2 C8 . . . . -176.14(10) ?
    C7 C1 C2 C8 . . . . 2.17(15) ?
    C1 C2 C3 C4 . . . . -0.62(16) ?
    C8 C2 C3 C4 . . . . 176.09(10) ?
    C2 C3 C4 C5 . . . . 0.43(17) ?
    C3 C4 C5 C6 . . . . 0.04(17) ?
    C4 C5 C6 C1 . . . . -0.31(17) ?
    C2 C1 C6 C5 . . . . 0.11(16) ?
    C7 C1 C6 C5 . . . . -178.18(10) ?
    C6 C1 C7 O2 . . . . 165.34(10) ?
    C2 C1 C7 O2 . . . . -12.94(15) ?
    C6 C1 C7 O3 . . . . -14.30(14) ?
    C2 C1 C7 O3 . . . . 167.41(9) ?
    C3 C2 C8 O1 . . . . -74.63(13) ?
    C1 C2 C8 O1 . . . . 101.94(12) ?
    C3 C2 C8 C9 . . . . 99.68(11) ?
    C1 C2 C8 C9 . . . . -83.75(13) ?
    O1 C8 C9 C14 . . . . 176.35(10) ?
    C2 C8 C9 C14 . . . . 2.36(14) ?
    O1 C8 C9 C10 . . . . -3.38(16) ?
    C2 C8 C9 C10 . . . . -177.37(9) ?
    C14 C9 C10 C11 . . . . -0.57(15) ?
    C8 C9 C10 C11 . . . . 179.15(10) ?
    C14 C9 C10 C15 . . . . 178.13(10) ?
    C8 C9 C10 C15 . . . . -2.14(16) ?
    C9 C10 C11 C12 . . . . 1.15(16) ?
    C15 C10 C11 C12 . . . . -177.62(11) ?
    C10 C11 C12 C13 . . . . -1.14(18) ?
    C11 C12 C13 C14 . . . . 0.51(17) ?
    C12 C13 C14 C9 . . . . 0.05(17) ?
    C10 C9 C14 C13 . . . . 0.00(16) ?
    C8 C9 C14 C13 . . . . -179.74(10) ?
loop_
    _geom_hbond_atom_site_label_D
    _geom_hbond_atom_site_label_H
    _geom_hbond_atom_site_label_A
    _geom_hbond_site_symmetry_A
    _geom_hbond_distance_DH
    _geom_hbond_distance_HA
    _geom_hbond_distance_DA
    _geom_hbond_angle_DHA
    _geom_hbond_publ_flag
    O3 H3A O1 6_755 0.932(18) 1.714(18) 2.6477(11) 172.3(16) yes
data_global
_journal_date_recd_electronic     2013-07-29
_journal_date_accepted     2013-09-09
_journal_name_full     'Acta Crystallographica, Section E'
_journal_year     2013
_journal_volume     69
_journal_issue     10
_journal_page_first     o1547
_journal_page_last     o1548
_journal_paper_category     QO
_journal_paper_doi     10.1107/S1600536813025099
_journal_coeditor_code     BG2513
_publ_contact_author
;
      Roger A. Lalancette^*^
      Carl A. Olson Memorial Laboratories
      Department of Chemistry
      Rutgers University
      Newark NJ 07102 USA
;
_publ_contact_author_email     'rogerlal@andromeda.rutgers.edu'
_publ_contact_author_fax     973-353-1264
_publ_contact_author_phone     973-353-5646
_publ_section_title
;
2-(2-Methylbenzoyl)benzoic acid: catemeric hydrogen bonding in a \g-keto acid
;
_publ_section_title_footnote
;
 This paper is dedicated to the memory of HWT; he was a wonderful mentor,
teacher and friend at Rutgers University-Newark for over 44 years.
;
loop_
    _publ_author_name
    _publ_author_address
    'Platosz, Natalia A.'
;
Carl A. Olson Memorial Laboratories
Department of Chemistry
Rutgers University
Newark, NJ 07102 USA
;
    'Lalancette^*^, Roger A.'
;
Carl A. Olson Memorial Laboratories
Department of Chemistry
Rutgers University
Newark, NJ 07102 USA
;
    'Thompson, Hugh W.'
;
Carl A. Olson Memorial Laboratories
Department of Chemistry
Rutgers University
Newark, NJ 07102 USA
;
    'Newman, Jacob M.'
;
Department of Chemistry
Touro College - Lander College for Men
New York, NY USA
;
    'Schachter, Ari'
;
Department of Chemistry
Touro College - Lander College for Men
New York, NY USA
;
