# Supplementary material for: 2-(2-Methyl­benzo­yl)benzoic acid: catemeric hydrogen bonding in a γ-keto acid
Source: Acta Crystallogr Sect E Struct Rep Online. 2013 Sep 18;69(Pt 10):o1547–8. doi: 10.1107/S1600536813025099 (PMC3790413; doi:10.1107/S1600536813025099)
Supplement: Supplementary file 2 [file e-69-o1547-Isup2.hkl]

# 
# h,k,l, Fc-squared, Fo-squared, sigma(Fo-squared) and status flag 
# 
data_I
_shelx_title ' NATALIA2 in Pbca' 
_shelx_refln_list_code          4 
_shelx_F_calc_maximum      313.88 
_exptl_crystal_F_000      1008.00 
_reflns_d_resolution_high  0.8218 
 
loop_ 
 _symmetry_equiv_pos_as_xyz 
 'x, y, z' 
 'x+1/2, -y+1/2, -z' 
 '-x, y+1/2, -z+1/2' 
 '-x+1/2, -y, z+1/2' 
 '-x, -y, -z' 
 '-x-1/2, y-1/2, z' 
 'x, -y-1/2, z-1/2' 
 'x-1/2, y, -z-1/2' 
 
_cell_length_a    10.7450 
_cell_length_b    10.1737 
_cell_length_c    21.6588 
_cell_angle_alpha  90.000 
_cell_angle_beta   90.000 
_cell_angle_gamma  90.000 
 
_shelx_F_squared_multiplier     1.000 
 
loop_ 
 _refln_index_h 
 _refln_index_k 
 _refln_index_l 
 _refln_F_squared_calc 
 _refln_F_squared_meas 
 _refln_F_squared_sigma 
 _refln_observed_status 
   2   0   0    15969.13    15825.06    201.73 o 
   4   0   0     3586.88     3524.38     38.86 o 
   6   0   0      148.80      134.33      3.30 o 
   8   0   0     1640.52     1629.09     72.30 o 
  10   0   0     1925.25     1914.29     34.76 o 
  12   0   0      931.32     1005.11     24.44 o 
   2   1   0      991.82      976.77      9.23 o 
   4   1   0     4653.34     4638.10     37.16 o 
   6   1   0       54.80       46.20      1.60 o 
   8   1   0      379.53      372.37      8.14 o 
  10   1   0      151.82      147.44      4.28 o 
  12   1   0      177.16      190.45      4.28 o 
   0   2   0      986.29      951.22     12.74 o 
   2   2   0    98519.66   103420.82   1883.57 o 
   4   2   0     5520.94     5603.01     47.87 o 
   6   2   0       14.64       25.90      2.29 o 
   8   2   0       23.92       20.47      2.36 o 
  10   2   0     1100.49     1141.85     16.29 o 
  12   2   0      291.34      275.86      5.63 o 
   2   3   0    10843.70    11006.69    129.86 o 
   4   3   0     2702.36     2625.48     22.83 o 
   6   3   0     3655.69     3573.60     61.60 o 
   8   3   0      171.68      183.65      3.12 o 
  10   3   0      302.95      281.31      5.34 o 
  12   3   0     1024.16     1074.56     13.26 o 
   0   4   0      411.37      440.00      7.38 o 
   2   4   0     1102.41     1118.23      9.69 o 
   4   4   0     3938.03     4179.20     33.60 o 
   6   4   0     1383.98     1432.67     13.76 o 
   8   4   0      363.84      356.42      4.51 o 
  10   4   0     1221.59     1259.72     16.08 o 
  12   4   0       40.35       34.56      1.83 o 
   2   5   0      156.30      181.60      2.16 o 
   4   5   0     7507.37     7331.85     60.43 o 
   6   5   0      635.44      616.03      5.87 o 
   8   5   0       84.43       85.14      1.89 o 
  10   5   0      333.45      357.02      6.01 o 
   0   6   0       21.04       18.51      0.93 o 
   2   6   0      822.25      767.98      7.21 o 
   4   6   0      463.80      505.76      5.54 o 
   6   6   0      705.59      673.34      5.86 o 
   8   6   0     2260.74     2225.05     17.34 o 
  10   6   0       13.65       14.47      0.95 o 
   2   7   0       57.90       69.67      1.75 o 
   4   7   0      977.13      928.52      7.10 o 
   6   7   0      115.28      104.89      1.82 o 
   8   7   0       41.71       43.37      1.49 o 
  10   7   0      106.47      110.01      2.17 o 
   0   8   0      803.00      809.28     12.46 o 
   2   8   0       86.59       91.87      1.74 o 
   4   8   0        2.90        5.23      0.52 o 
   6   8   0      679.12      596.84      6.11 o 
   8   8   0      170.31      140.11      2.14 o 
   2   9   0      473.39      473.05      5.11 o 
   4   9   0        0.26        0.76      0.32 o 
   6   9   0       20.33       31.30      1.41 o 
   8   9   0        0.40        3.08      0.54 o 
   0  10   0      561.62      556.25      7.11 o 
   2  10   0      825.57      814.02      7.41 o 
   4  10   0      178.42      173.39      2.85 o 
   6  10   0       77.04       62.05      1.43 o 
   2  11   0       51.86       46.42      1.37 o 
   4  11   0       81.34       90.82      1.74 o 
   6  11   0      121.11      142.50      4.57 o 
   0  12   0       39.28       41.86      1.83 o 
   2  12   0      190.47      212.77      3.65 o 
   1   1   1     3596.71     3275.53     22.82 o 
   2   1   1       58.33       55.38      0.59 o 
   3   1   1    13559.13    13615.26     86.98 o 
   4   1   1      364.35      394.68      2.77 o 
   5   1   1      194.77      209.19      1.90 o 
   6   1   1      458.64      487.10      7.06 o 
   7   1   1        0.12        0.95      0.51 o 
   8   1   1       38.38       54.18      3.42 o 
   9   1   1        0.03        0.67      0.48 o 
  10   1   1      524.52      510.88      6.67 o 
  11   1   1        0.97        1.25      0.65 o 
  12   1   1      265.70      278.34      3.98 o 
   0   2   1    22117.31    21336.27    406.85 o 
   1   2   1       60.05       63.45      0.71 o 
   2   2   1      327.87      313.68      2.47 o 
   3   2   1    15525.80    16054.35    112.93 o 
   4   2   1      146.76      174.34      1.59 o 
   5   2   1       63.58       79.02      1.02 o 
   6   2   1      200.38      180.81      2.27 o 
   7   2   1        8.17        9.39      1.02 o 
   8   2   1      338.54      338.25      3.65 o 
   9   2   1      162.99      157.42      2.76 o 
  10   2   1      127.06      132.52      2.44 o 
  11   2   1      470.52      471.75      5.14 o 
  12   2   1       96.17       97.59      2.02 o 
   1   3   1     2836.26     2606.96     17.62 o 
   2   3   1     6826.99     6797.66     52.23 o 
   3   3   1       29.88       21.82      0.52 o 
   4   3   1      539.51      595.26      3.99 o 
   5   3   1       81.20       77.09      1.08 o 
   6   3   1        0.28        3.42      0.43 o 
   7   3   1       24.63       23.79      0.98 o 
   8   3   1       65.76       65.55      1.43 o 
   9   3   1       88.81       86.62      1.99 o 
  10   3   1      128.99      135.44      2.49 o 
  11   3   1      445.88      461.85      5.11 o 
  12   3   1        2.18        5.05      0.65 o 
   0   4   1       18.01       26.89      0.70 o 
   1   4   1     1717.44     1764.40     12.16 o 
   2   4   1     1031.04     1098.72      6.75 o 
   3   4   1       17.00       28.86      0.49 o 
   4   4   1      166.00      211.21      1.75 o 
   5   4   1      465.14      491.40      3.53 o 
   6   4   1      183.44      188.72      2.09 o 
   7   4   1       52.75       59.48      0.97 o 
   8   4   1      216.62      217.69      2.38 o 
   9   4   1      278.58      281.01      3.85 o 
  10   4   1       93.67      103.34      2.08 o 
  11   4   1      657.76      673.66      6.55 o 
  12   4   1       14.01       14.36      1.02 o 
   1   5   1      148.12      196.95      1.58 o 
   2   5   1     1704.20     1842.13     11.07 o 
   3   5   1      122.67      122.04      1.22 o 
   4   5   1     3400.90     3399.96     19.53 o 
   5   5   1      425.91      418.94      3.07 o 
   6   5   1       91.36       90.59      1.09 o 
   7   5   1      199.53      195.71      1.85 o 
   8   5   1      485.82      484.30      3.95 o 
   9   5   1      844.75      860.27      7.71 o 
  10   5   1      141.12      132.54      2.36 o 
  11   5   1      401.25      407.06      4.30 o 
   0   6   1      723.86      671.67      6.81 o 
   1   6   1       44.03       43.26      0.71 o 
   2   6   1     2759.92     2874.70     17.57 o 
   3   6   1      236.23      238.36      2.04 o 
   4   6   1      264.47      302.17      2.32 o 
   5   6   1      329.14      317.87      2.34 o 
   6   6   1      163.32      166.78      1.63 o 
   7   6   1     1087.03     1067.97      6.33 o 
   8   6   1      212.49      218.81      2.12 o 
   9   6   1      545.40      553.32      5.02 o 
  10   6   1       63.15       58.82      1.17 o 
  11   6   1        9.70        9.18      0.72 o 
   1   7   1      528.43      503.92      3.57 o 
   2   7   1      178.02      186.36      1.95 o 
   3   7   1      116.39      128.51      1.34 o 
   4   7   1       77.00       73.58      0.96 o 
   5   7   1      142.16      128.88      1.41 o 
   6   7   1     2055.97     1986.64     11.04 o 
   7   7   1      413.18      405.32      3.19 o 
   8   7   1       40.99       39.87      0.96 o 
   9   7   1        0.34        0.76      0.39 o 
  10   7   1       95.40      114.91      1.85 o 
   0   8   1     1252.52     1282.75     10.88 o 
   1   8   1       92.35       87.52      1.22 o 
   2   8   1      964.32      907.76      6.22 o 
   3   8   1       61.09       65.06      1.00 o 
   4   8   1      223.09      219.91      2.00 o 
   5   8   1     1741.95     1753.20      9.60 o 
   6   8   1      278.19      252.11      2.27 o 
   7   8   1       24.56       25.32      0.94 o 
   8   8   1       50.68       46.40      0.97 o 
   9   8   1       58.01       54.89      1.18 o 
   1   9   1       35.15       35.87      0.82 o 
   2   9   1      729.91      726.92      4.82 o 
   3   9   1       12.54       12.00      0.53 o 
   4   9   1       58.53       56.41      0.94 o 
   5   9   1       62.02       63.60      1.07 o 
   6   9   1        1.26        1.11      0.40 o 
   7   9   1        0.02        0.16      0.27 o 
   8   9   1      294.03      289.37      2.72 o 
   0  10   1      217.33      211.29      2.70 o 
   1  10   1        1.73        0.97      0.30 o 
   2  10   1       67.50       68.28      1.10 o 
   3  10   1        1.52        1.65      0.39 o 
   4  10   1      314.18      311.34      2.91 o 
   5  10   1       12.32       12.19      0.66 o 
   6  10   1       49.01       40.89      0.80 o 
   7  10   1       31.59       31.62      0.83 o 
   1  11   1        0.55        0.82      0.36 o 
   2  11   1       53.86       62.17      1.15 o 
   3  11   1        2.99        3.81      0.39 o 
   4  11   1       47.28       49.80      0.97 o 
   5  11   1        7.66        5.79      0.38 o 
   0  12   1        8.32       10.90      1.21 o 
   1  12   1        0.36       -0.32      0.32 o 
   2  12   1       68.00       70.43      1.25 o 
   3  12   1        3.64        0.00      0.38 o 
   0   0   2     4602.98     4285.48     51.66 o 
   1   0   2     3621.80     3543.06     31.34 o 
   2   0   2        8.36        3.24      0.36 o 
   3   0   2    12214.79    11888.31    103.17 o 
   4   0   2     1915.69     1917.33     17.71 o 
   5   0   2     6858.25     6839.62     58.22 o 
   6   0   2      112.18       95.00      1.87 o 
   7   0   2      108.67      108.49      6.10 o 
   8   0   2      369.42      430.34     18.95 o 
   9   0   2     1100.82     1091.07     23.88 o 
  10   0   2       16.76       15.41      1.68 o 
  11   0   2     1395.41     1391.28     20.34 o 
  12   0   2     1127.12     1153.24     16.75 o 
   1   1   2    10210.63    10165.43     69.83 o 
   2   1   2    12095.37    11994.80     86.38 o 
   3   1   2     1973.75     1972.32     12.19 o 
   4   1   2      282.91      304.39      2.09 o 
   5   1   2      621.86      632.09      4.39 o 
   6   1   2        1.63        1.97      0.34 o 
   7   1   2     1281.14     1276.30     14.12 o 
   8   1   2       58.27       65.54      2.16 o 
   9   1   2       19.98       25.75      1.13 o 
  10   1   2       53.97       54.90      1.95 o 
  11   1   2      470.52      472.32      6.13 o 
  12   1   2      303.47      307.44      4.23 o 
   0   2   2     1887.41     1842.11     18.04 o 
   1   2   2       14.21       10.55      0.36 o 
   2   2   2     3973.00     3787.83     25.22 o 
   3   2   2     7333.16     7137.95     51.68 o 
   4   2   2       26.99       15.23      0.42 o 
   5   2   2      142.67      144.40      2.02 o 
   6   2   2     1345.78     1474.43     11.24 o 
   7   2   2      606.24      635.35      8.36 o 
   8   2   2       34.07       28.70      0.89 o 
   9   2   2      365.82      365.73      4.87 o 
  10   2   2      229.00      221.75      3.60 o 
  11   2   2       46.35       45.23      1.44 o 
  12   2   2        7.01        8.49      0.85 o 
   1   3   2      100.07      113.45      1.07 o 
   2   3   2     6096.51     5905.13     42.87 o 
   3   3   2      461.62      449.66      3.45 o 
   4   3   2      510.48      519.01      3.50 o 
   5   3   2       91.54       88.87      1.17 o 
   6   3   2       21.75       31.41      0.84 o 
   7   3   2     3110.19     3109.86     22.45 o 
   8   3   2       72.96       75.53      1.43 o 
   9   3   2     1012.71     1001.45      9.52 o 
  10   3   2      899.15      922.94      8.80 o 
  11   3   2      183.03      196.91      2.84 o 
  12   3   2      219.34      225.56      2.84 o 
   0   4   2     1677.17     1650.06     14.78 o 
   1   4   2     1116.90     1175.87      7.91 o 
   2   4   2     2560.00     2748.53     18.02 o 
   3   4   2      284.90      279.58      2.13 o 
   4   4   2     3890.62     4072.34     23.16 o 
   5   4   2       59.78       75.43      1.06 o 
   6   4   2       19.83       16.36      0.75 o 
   7   4   2      832.13      813.21      5.18 o 
   8   4   2        5.87        5.31      0.68 o 
   9   4   2      221.39      232.24      2.92 o 
  10   4   2       33.36       41.59      1.77 o 
  11   4   2      288.99      318.94      3.92 o 
  12   4   2      333.29      358.29      4.96 o 
   1   5   2       51.82       56.76      0.78 o 
   2   5   2     1809.43     1890.29     11.74 o 
   3   5   2       83.78       85.87      1.04 o 
   4   5   2     1543.13     1506.25      9.09 o 
   5   5   2       45.59       50.20      0.87 o 
   6   5   2        5.35       10.60      0.57 o 
   7   5   2      223.69      214.30      1.95 o 
   8   5   2     1780.98     1753.21     11.66 o 
   9   5   2     1308.87     1298.12     10.35 o 
  10   5   2        0.07        0.10      0.54 o 
  11   5   2      176.72      183.28      2.29 o 
   0   6   2     3897.60     4171.45     37.14 o 
   1   6   2      922.34      996.93      6.84 o 
   2   6   2     1083.59     1097.66      6.99 o 
   3   6   2        2.22        6.41      0.46 o 
   4   6   2      610.47      598.80      4.16 o 
   5   6   2     1673.65     1602.49      8.31 o 
   6   6   2      322.00      318.23      2.45 o 
   7   6   2      200.08      202.32      1.86 o 
   8   6   2       78.24       79.44      1.34 o 
   9   6   2      124.94      124.24      1.77 o 
  10   6   2       62.18       70.45      1.63 o 
  11   6   2      132.93      119.29      2.16 o 
   1   7   2       62.23       70.72      1.02 o 
   2   7   2       87.91      103.07      1.30 o 
   3   7   2        2.92        4.38      0.31 o 
   4   7   2     1656.54     1600.27      8.38 o 
   5   7   2      377.98      368.27      2.79 o 
   6   7   2     3668.86     3566.43     18.72 o 
   7   7   2      183.67      180.52      1.79 o 
   8   7   2      166.86      164.22      1.89 o 
   9   7   2        0.11        1.31      0.44 o 
  10   7   2       57.54       62.22      1.49 o 
   0   8   2      844.34      859.22      7.91 o 
   1   8   2      210.05      195.66      1.84 o 
   2   8   2     1316.53     1328.42      7.87 o 
   3   8   2      886.28      878.66      5.43 o 
   4   8   2        2.64        1.12      0.29 o 
   5   8   2      271.32      288.62      2.40 o 
   6   8   2        7.90        9.66      0.50 o 
   7   8   2      161.90      151.01      1.80 o 
   8   8   2       38.61       26.90      0.83 o 
   9   8   2      155.42      162.48      2.05 o 
   1   9   2      278.93      261.42      2.20 o 
   2   9   2      188.99      200.77      1.86 o 
   3   9   2       94.96       89.56      1.17 o 
   4   9   2      323.99      315.41      2.49 o 
   5   9   2       39.25       41.81      0.93 o 
   6   9   2      304.27      288.97      2.70 o 
   7   9   2        0.16        0.05      0.32 o 
   8   9   2      454.54      422.97      3.73 o 
   0  10   2      323.04      340.13      4.17 o 
   1  10   2       50.28       50.11      1.09 o 
   2  10   2       12.31       12.54      0.65 o 
   3  10   2        0.15        0.54      0.33 o 
   4  10   2      109.63      110.07      1.55 o 
   5  10   2       12.45       15.29      0.66 o 
   6  10   2       65.84       64.28      1.05 o 
   7  10   2       60.77       80.09      1.99 o 
   1  11   2        2.03        2.08      0.37 o 
   2  11   2      310.12      306.09      2.87 o 
   3  11   2       13.36       14.44      0.66 o 
   4  11   2       33.78       37.26      0.81 o 
   5  11   2       29.88       35.43      0.85 o 
   0  12   2       27.43       32.45      1.29 o 
   1  12   2        0.39        0.11      0.29 o 
   2  12   2        9.56        7.13      0.72 o 
   3  12   2        0.39        0.00      0.76 o 
   1   1   3     1502.46     1387.63      9.29 o 
   2   1   3    16990.91    17475.37    116.39 o 
   3   1   3     4478.76     4346.13     28.03 o 
   4   1   3     2082.06     2116.27     12.53 o 
   5   1   3      120.55      101.79      1.10 o 
   6   1   3      474.89      471.17      4.51 o 
   7   1   3       37.92       46.64      1.69 o 
   8   1   3     1290.58     1248.91     10.59 o 
   9   1   3      908.51      865.65      8.43 o 
  10   1   3      340.78      363.56      4.81 o 
  11   1   3       48.74       49.96      1.78 o 
  12   1   3       18.90       18.96      1.38 o 
   0   2   3     1023.62      929.52     10.00 o 
   1   2   3      822.29      830.73      7.16 o 
   2   2   3       80.01       91.21      0.92 o 
   3   2   3     4543.79     4501.07     28.50 o 
   4   2   3     3876.83     4112.61     24.89 o 
   5   2   3     1082.87     1113.28      7.76 o 
   6   2   3     2149.60     2225.25     16.68 o 
   7   2   3      797.46      735.53      8.17 o 
   8   2   3       76.76       79.12      1.41 o 
   9   2   3      173.78      175.48      4.16 o 
  10   2   3      271.51      285.12      3.79 o 
  11   2   3       29.07       25.42      1.66 o 
  12   2   3        0.34        0.15      0.68 o 
   1   3   3      309.30      295.93      2.53 o 
   2   3   3     2567.57     2719.51     21.14 o 
   3   3   3      438.31      405.09      3.08 o 
   4   3   3     4258.32     4366.12     25.33 o 
   5   3   3     6091.17     6229.75     39.35 o 
   6   3   3     1529.25     1497.79     10.82 o 
   7   3   3      177.21      173.37      2.19 o 
   8   3   3      187.77      182.04      2.30 o 
   9   3   3      203.39      203.51      2.69 o 
  10   3   3       81.40       82.21      1.99 o 
  11   3   3       15.42       18.08      1.05 o 
  12   3   3      243.02      238.70      3.07 o 
   0   4   3      238.78      266.16      3.66 o 
   1   4   3       33.82       40.93      0.71 o 
   2   4   3      152.53      200.63      1.74 o 
   3   4   3      172.52      198.25      1.70 o 
   4   4   3      567.19      582.44      4.03 o 
   5   4   3      220.84      192.38      1.95 o 
   6   4   3      644.93      634.20      4.72 o 
   7   4   3        0.66        2.54      0.34 o 
   8   4   3       76.54       72.04      1.38 o 
   9   4   3      149.51      144.87      2.03 o 
  10   4   3      519.00      521.12      6.11 o 
  11   4   3       25.85       28.99      1.22 o 
  12   4   3        9.74       13.86      2.67 o 
   1   5   3      340.68      368.58      2.93 o 
   2   5   3       76.87       85.46      0.99 o 
   3   5   3     1115.14     1226.35      7.82 o 
   4   5   3      838.33      851.90      5.71 o 
   5   5   3      637.33      622.42      4.44 o 
   6   5   3     1211.21     1127.28      6.29 o 
   7   5   3     2075.76     2049.79     11.82 o 
   8   5   3       22.80       28.23      0.96 o 
   9   5   3      201.53      209.53      2.29 o 
  10   5   3       17.00       20.01      1.13 o 
  11   5   3      104.69       99.41      1.66 o 
   0   6   3     1703.47     1803.36     17.88 o 
   1   6   3     1076.91     1064.44      7.51 o 
   2   6   3      532.88      523.85      3.85 o 
   3   6   3     1298.75     1272.00      7.46 o 
   4   6   3      578.02      552.66      4.10 o 
   5   6   3     1043.39     1005.59      5.54 o 
   6   6   3      371.06      348.92      2.67 o 
   7   6   3      333.88      330.82      2.65 o 
   8   6   3        2.05        3.45      0.53 o 
   9   6   3        4.45        4.93      0.61 o 
  10   6   3       15.05       17.74      0.96 o 
  11   6   3       86.04       79.04      1.90 o 
   1   7   3      678.61      748.26      5.12 o 
   2   7   3       11.07       16.11      0.50 o 
   3   7   3       16.44       12.87      0.51 o 
   4   7   3       35.75       32.49      0.68 o 
   5   7   3      309.43      330.09      2.68 o 
   6   7   3        9.67        8.41      0.47 o 
   7   7   3      715.05      677.30      4.47 o 
   8   7   3        7.33        5.14      0.56 o 
   9   7   3        4.28        3.42      0.47 o 
  10   7   3        1.22        2.07      0.51 o 
   0   8   3       15.07       15.71      0.88 o 
   1   8   3     2110.19     2119.31     11.27 o 
   2   8   3       33.82       30.61      0.70 o 
   3   8   3      261.34      241.83      2.08 o 
   4   8   3       18.30       21.67      0.63 o 
   5   8   3     1412.08     1366.57      8.07 o 
   6   8   3        0.34        1.18      0.29 o 
   7   8   3      192.25      177.00      2.06 o 
   8   8   3       18.36       18.26      0.82 o 
   9   8   3       11.22       10.74      0.61 o 
   1   9   3       77.58       65.28      0.99 o 
   2   9   3       15.70       12.60      0.53 o 
   3   9   3      114.72      122.49      1.42 o 
   4   9   3        0.78        2.41      0.35 o 
   5   9   3       79.64       71.38      1.24 o 
   6   9   3       42.32       42.84      1.19 o 
   7   9   3      122.72      120.82      1.66 o 
   8   9   3      183.97      160.81      1.85 o 
   0  10   3       89.18       89.69      2.27 o 
   1  10   3      122.31      132.57      1.63 o 
   2  10   3       83.99       90.36      1.33 o 
   3  10   3      334.64      341.45      3.30 o 
   4  10   3      129.18      125.21      1.73 o 
   5  10   3        0.40       -0.22      0.28 o 
   6  10   3       77.33       76.35      1.19 o 
   7  10   3       57.72       48.26      0.95 o 
   1  11   3        3.19        2.62      0.46 o 
   2  11   3      314.68      317.12      3.10 o 
   3  11   3      243.82      257.18      2.37 o 
   4  11   3      100.08       97.67      1.28 o 
   5  11   3      129.55      151.71      1.82 o 
   0  12   3       22.94       28.50      1.32 o 
   1  12   3       32.98       36.18      0.97 o 
   2  12   3       39.55       39.79      1.20 o 
   0   0   4      690.21      603.56      8.45 o 
   1   0   4    20546.72    20403.40    178.12 o 
   2   0   4       23.79       18.98      0.68 o 
   3   0   4       92.28       59.73      1.06 o 
   4   0   4     3443.18     3486.79     29.86 o 
   5   0   4     2384.05     2553.54     22.11 o 
   6   0   4     5170.02     5270.35     54.83 o 
   7   0   4     1749.59     1858.79     25.20 o 
   8   0   4      127.30      135.29     13.21 o 
   9   0   4      101.56      112.83      3.75 o 
  10   0   4      183.96      191.94      4.90 o 
  11   0   4      500.96      533.91      9.39 o 
  12   0   4      227.49      268.62     17.91 o 
   1   1   4     2759.32     2616.11     16.29 o 
   2   1   4     5424.75     5253.49     35.12 o 
   3   1   4     2060.79     2026.93     14.52 o 
   4   1   4     3958.47     4019.61     22.95 o 
   5   1   4      783.07      798.46      5.72 o 
   6   1   4     4674.53     4754.65     32.84 o 
   7   1   4      334.07      370.56      6.02 o 
   8   1   4      195.22      202.55      2.42 o 
   9   1   4      302.28      300.83      3.95 o 
  10   1   4      207.14      207.04      4.28 o 
  11   1   4       53.00       53.51      2.57 o 
  12   1   4        1.96        5.88      2.10 o 
   0   2   4     1244.83     1198.94     16.94 o 
   1   2   4     5827.85     5443.51     36.58 o 
   2   2   4     2390.57     2443.54     15.63 o 
   3   2   4     6464.53     6556.03     42.49 o 
   4   2   4       17.48       15.18      0.44 o 
   5   2   4     1349.07     1490.56     10.44 o 
   6   2   4     1253.72     1271.18     10.47 o 
   7   2   4      258.62      262.71      3.37 o 
   8   2   4        0.36        0.53      0.38 o 
   9   2   4      783.21      777.43      7.18 o 
  10   2   4       43.08       47.43      1.50 o 
  11   2   4       17.35       19.94      1.89 o 
  12   2   4        0.44        3.28      0.95 o 
   1   3   4      392.04      375.20      2.75 o 
   2   3   4      320.33      343.83      2.73 o 
   3   3   4     1605.88     1672.57     10.80 o 
   4   3   4     1964.50     1976.75     12.92 o 
   5   3   4      935.81      864.78      6.52 o 
   6   3   4        7.13        7.40      0.50 o 
   7   3   4      169.38      175.47      2.03 o 
   8   3   4      458.80      450.91      4.27 o 
   9   3   4      201.86      198.01      2.77 o 
  10   3   4        0.01        1.40      0.62 o 
  11   3   4       21.03       22.77      1.22 o 
  12   3   4      482.68      495.43      6.25 o 
   0   4   4     2259.53     2255.57     19.29 o 
   1   4   4     3306.65     3367.65     21.35 o 
   2   4   4      112.54       99.86      1.08 o 
   3   4   4      122.19      153.01      1.40 o 
   4   4   4     4431.26     4638.67     28.75 o 
   5   4   4      248.17      235.95      2.51 o 
   6   4   4     1478.49     1440.56     10.37 o 
   7   4   4      732.84      688.84      4.84 o 
   8   4   4     2824.99     2690.76     18.90 o 
   9   4   4        1.33        1.46      0.42 o 
  10   4   4       49.18       45.69      1.55 o 
  11   4   4        9.23       10.49      0.97 o 
  12   4   4       77.20       86.85      2.69 o 
   1   5   4     1148.55     1217.55      8.83 o 
   2   5   4      599.85      578.51      4.29 o 
   3   5   4      450.77      431.13      3.18 o 
   4   5   4      206.05      204.86      1.95 o 
   5   5   4      577.15      559.17      4.40 o 
   6   5   4        1.19        1.52      0.33 o 
   7   5   4     1209.67     1121.85      7.38 o 
   8   5   4      965.27      947.69      7.22 o 
   9   5   4       74.71       64.34      1.32 o 
  10   5   4      442.48      422.90      5.18 o 
  11   5   4      134.52      141.62      2.70 o 
   0   6   4       72.62       55.97      1.51 o 
   1   6   4       19.52       20.97      0.67 o 
   2   6   4      913.62      966.11      6.38 o 
   3   6   4       47.23       45.45      0.88 o 
   4   6   4     1028.59     1000.92      6.39 o 
   5   6   4      467.39      467.03      3.21 o 
   6   6   4      165.29      146.89      1.58 o 
   7   6   4        3.92        2.91      0.40 o 
   8   6   4      131.62      123.12      1.69 o 
   9   6   4       25.23       24.93      0.99 o 
  10   6   4      823.56      802.76      8.04 o 
  11   6   4       47.61       41.77      1.52 o 
   1   7   4        7.62        8.12      0.43 o 
   2   7   4      326.61      303.88      2.40 o 
   3   7   4      689.77      678.29      4.07 o 
   4   7   4       20.83       28.70      0.66 o 
   5   7   4      962.90      922.72      5.98 o 
   6   7   4      884.48      883.66      5.57 o 
   7   7   4       45.78       46.16      0.93 o 
   8   7   4       53.41       56.73      1.37 o 
   9   7   4       35.09       37.25      1.12 o 
  10   7   4      221.18      203.19      2.74 o 
   0   8   4        9.92        7.17      0.58 o 
   1   8   4      185.23      183.37      1.68 o 
   2   8   4      704.05      674.14      4.24 o 
   3   8   4        4.73        5.04      0.38 o 
   4   8   4     1269.42     1232.38      7.47 o 
   5   8   4       72.38       68.02      1.07 o 
   6   8   4      138.38      137.14      1.71 o 
   7   8   4       32.90       30.26      0.96 o 
   8   8   4        9.95        7.84      0.54 o 
   9   8   4       41.70       45.39      1.16 o 
   1   9   4        0.92        0.98      0.30 o 
   2   9   4       22.97       25.94      0.65 o 
   3   9   4      812.69      805.59      5.24 o 
   4   9   4      333.08      350.89      2.88 o 
   5   9   4        6.30        5.86      0.53 o 
   6   9   4      158.09      149.83      2.11 o 
   7   9   4       29.06       20.95      0.82 o 
   8   9   4      554.05      549.84      4.97 o 
   0  10   4     2309.48     2321.99     21.26 o 
   1  10   4      194.81      190.85      2.15 o 
   2  10   4      745.72      776.39      5.59 o 
   3  10   4       94.13       97.37      1.63 o 
   4  10   4      210.08      228.97      2.54 o 
   5  10   4      117.20      124.60      1.71 o 
   6  10   4       13.25       15.94      0.76 o 
   7  10   4        1.56        7.24      0.85 o 
   1  11   4      407.48      428.49      4.33 o 
   2  11   4      122.48      135.07      1.82 o 
   3  11   4       71.85       75.76      1.34 o 
   4  11   4       15.49       13.20      0.62 o 
   5  11   4       23.52       26.92      0.80 o 
   0  12   4       28.21       26.28      1.62 o 
   1  12   4      170.83      180.36      2.57 o 
   1   1   5     1512.63     1414.40      9.02 o 
   2   1   5        4.86        5.52      0.23 o 
   3   1   5      261.28      232.84      1.90 o 
   4   1   5     1834.44     1886.35     13.00 o 
   5   1   5      562.79      532.41      4.88 o 
   6   1   5     1328.33     1447.32     11.47 o 
   7   1   5      490.49      484.32      5.11 o 
   8   1   5      254.69      248.10      4.33 o 
   9   1   5      166.29      156.31      3.03 o 
  10   1   5       15.71       11.95      1.45 o 
  11   1   5        0.59        0.57      0.99 o 
  12   1   5       27.10       26.01      1.95 o 
   0   2   5      766.98      659.76      7.11 o 
   1   2   5     2315.95     2263.08     15.84 o 
   2   2   5     2644.26     2595.89     17.98 o 
   3   2   5     5439.40     5645.21     35.93 o 
   4   2   5     1080.01     1107.63      7.11 o 
   5   2   5     3940.51     4026.12     28.04 o 
   6   2   5      102.06      101.19      1.62 o 
   7   2   5      729.55      758.51      6.46 o 
   8   2   5        7.32        9.94      0.77 o 
   9   2   5       14.20       13.61      1.26 o 
  10   2   5      129.91      131.56      2.57 o 
  11   2   5      338.65      349.75      4.86 o 
  12   2   5       16.69       19.69      1.29 o 
   1   3   5      148.84      150.15      1.38 o 
   2   3   5      124.54      126.43      1.26 o 
   3   3   5     1616.47     1662.83     11.12 o 
   4   3   5     1547.66     1765.99     12.05 o 
   5   3   5      771.89      773.99      6.23 o 
   6   3   5       30.30       41.52      1.04 o 
   7   3   5       42.99       45.33      0.92 o 
   8   3   5      755.60      694.65      5.90 o 
   9   3   5       45.79       44.18      1.23 o 
  10   3   5      115.29      111.05      2.43 o 
  11   3   5        6.11        4.53      0.65 o 
  12   3   5       28.78       28.46      1.83 o 
   0   4   5     3116.80     3226.58     28.98 o 
   1   4   5     2296.59     2301.35     14.48 o 
   2   4   5      336.90      323.27      2.89 o 
   3   4   5       30.51       35.17      0.68 o 
   4   4   5        4.76        3.46      0.36 o 
   5   4   5      147.80      169.94      1.91 o 
   6   4   5      314.57      323.63      3.11 o 
   7   4   5     1784.52     1699.24     10.33 o 
   8   4   5       99.74       96.00      1.49 o 
   9   4   5     1698.56     1639.78     12.11 o 
  10   4   5       11.49       13.32      1.02 o 
  11   4   5       49.80       48.49      1.64 o 
   1   5   5      294.49      309.51      2.79 o 
   2   5   5      906.92     1031.46      7.13 o 
   3   5   5       42.27       30.24      0.66 o 
   4   5   5       61.30       67.72      1.14 o 
   5   5   5        2.49        0.84      0.26 o 
   6   5   5      257.93      248.52      2.02 o 
   7   5   5      119.85      116.44      1.54 o 
   8   5   5      236.68      234.77      2.43 o 
   9   5   5      113.72       99.25      1.75 o 
  10   5   5      371.41      358.61      4.55 o 
  11   5   5       54.79       55.40      1.56 o 
   0   6   5     1011.84     1086.41     12.66 o 
   1   6   5        0.40        1.86      0.29 o 
   2   6   5      101.20      106.68      1.43 o 
   3   6   5       18.32       26.09      0.63 o 
   4   6   5      176.99      183.39      1.80 o 
   5   6   5       42.20       47.60      0.94 o 
   6   6   5      301.49      315.01      2.57 o 
   7   6   5        1.08        3.52      0.38 o 
   8   6   5        6.21        5.26      0.56 o 
   9   6   5      196.30      183.81      2.55 o 
  10   6   5       36.40       38.34      1.38 o 
  11   6   5      131.85      108.21      4.57 o 
   1   7   5       12.62       11.51      0.54 o 
   2   7   5       66.05       61.88      1.06 o 
   3   7   5      299.76      270.78      2.09 o 
   4   7   5        9.14       10.05      0.50 o 
   5   7   5       66.80       65.82      1.14 o 
   6   7   5        8.01        4.27      0.41 o 
   7   7   5      450.65      423.35      3.52 o 
   8   7   5       90.38       81.68      1.59 o 
   9   7   5        1.49        4.26      0.54 o 
  10   7   5       26.97       21.60      1.14 o 
   0   8   5        1.29        1.69      0.71 o 
   1   8   5       73.48       67.02      0.97 o 
   2   8   5        2.52        5.24      0.39 o 
   3   8   5      613.00      547.58      3.92 o 
   4   8   5      623.00      663.82      4.73 o 
   5   8   5       20.01       17.67      0.79 o 
   6   8   5       15.80       12.52      0.74 o 
   7   8   5       87.49       83.36      1.50 o 
   8   8   5       20.07       22.53      0.83 o 
   9   8   5        5.37        6.33      0.50 o 
   1   9   5     1122.04     1133.59      6.89 o 
   2   9   5      245.01      252.25      2.24 o 
   3   9   5       14.92       17.29      0.69 o 
   4   9   5       63.48       66.46      1.22 o 
   5   9   5       62.76       56.00      1.13 o 
   6   9   5        9.10        9.24      0.66 o 
   7   9   5       28.26       37.65      0.99 o 
   8   9   5      258.25      266.99      3.02 o 
   0  10   5       14.43       24.01      1.26 o 
   1  10   5      111.09      101.32      1.54 o 
   2  10   5       43.03       50.56      1.12 o 
   3  10   5      537.67      554.23      5.11 o 
   4  10   5       12.11       15.95      0.98 o 
   5  10   5       22.89       24.00      0.80 o 
   6  10   5       14.48       13.44      0.62 o 
   7  10   5        0.08        1.64      0.47 o 
   1  11   5       34.31       43.51      1.29 o 
   2  11   5      141.21      147.12      2.21 o 
   3  11   5      116.91      135.68      1.66 o 
   4  11   5      242.34      244.56      2.65 o 
   5  11   5        0.51        2.13      0.50 o 
   0  12   5      104.32       98.29      4.57 o 
   0   0   6    11560.62    10415.88    128.48 o 
   1   0   6      275.55      297.91      3.28 o 
   2   0   6       29.87       20.75      0.74 o 
   3   0   6        0.62       -0.29      0.29 o 
   4   0   6     2712.24     2759.06     22.09 o 
   5   0   6      387.59      363.28      3.80 o 
   6   0   6        3.17        6.94      0.77 o 
   7   0   6      140.08      144.86      4.43 o 
   8   0   6        5.47        3.43      1.08 o 
   9   0   6       18.92       21.45      2.38 o 
  10   0   6      518.98      517.74     11.91 o 
  11   0   6      906.00      958.22     18.53 o 
  12   0   6        1.63        0.76      1.52 o 
   1   1   6     2491.46     2370.31     15.13 o 
   2   1   6       19.84       23.48      0.35 o 
   3   1   6      471.92      465.58      3.88 o 
   4   1   6     1326.01     1476.01      8.65 o 
   5   1   6      884.44      883.28      6.03 o 
   6   1   6     1805.59     1982.20     14.63 o 
   7   1   6       26.09       35.67      1.35 o 
   8   1   6       80.95       78.83      1.56 o 
   9   1   6       11.10       14.30      1.14 o 
  10   1   6       13.00       16.95      1.96 o 
  11   1   6        6.20        6.85      1.14 o 
  12   1   6        9.91        9.12      1.43 o 
   0   2   6        0.74        0.57      0.27 o 
   1   2   6      685.52      634.87      4.53 o 
   2   2   6     4220.93     3979.15     28.87 o 
   3   2   6      172.20      187.61      1.81 o 
   4   2   6      157.75      161.16      1.80 o 
   5   2   6      510.30      518.50      4.43 o 
   6   2   6      146.88      146.50      1.92 o 
   7   2   6      662.59      678.76      5.05 o 
   8   2   6      181.70      177.14      2.41 o 
   9   2   6      587.89      580.45      6.16 o 
  10   2   6        0.19        1.84      0.65 o 
  11   2   6        4.61        3.12      0.68 o 
  12   2   6      340.92      340.24      6.08 o 
   1   3   6      798.41      833.45      5.94 o 
   2   3   6     1113.20     1225.66      8.64 o 
   3   3   6      870.32      893.03      6.92 o 
   4   3   6       12.88       18.87      0.63 o 
   5   3   6      730.66      838.63      7.24 o 
   6   3   6      627.81      632.92      5.23 o 
   7   3   6      586.51      568.60      4.28 o 
   8   3   6     1770.33     1744.51     13.49 o 
   9   3   6      338.00      315.90      3.56 o 
  10   3   6        5.84       10.26      1.76 o 
  11   3   6       31.99       31.44      1.33 o 
  12   3   6       35.11       39.23      2.15 o 
   0   4   6      336.68      335.40      3.48 o 
   1   4   6     2174.07     2051.04     14.52 o 
   2   4   6       39.89       31.47      0.69 o 
   3   4   6       62.93       61.28      0.99 o 
   4   4   6      293.64      299.67      3.21 o 
   5   4   6     2558.41     2560.97     20.79 o 
   6   4   6       56.02       62.36      1.13 o 
   7   4   6        7.52       12.97      0.79 o 
   8   4   6        9.31        8.45      0.80 o 
   9   4   6        8.00        5.77      0.59 o 
  10   4   6       93.03       91.61      2.34 o 
  11   4   6        1.87        2.79      0.62 o 
   1   5   6       84.27       95.89      1.32 o 
   2   5   6       13.53       13.87      0.48 o 
   3   5   6       19.83       18.60      0.62 o 
   4   5   6      230.07      242.20      2.51 o 
   5   5   6      158.03      156.05      1.84 o 
   6   5   6      149.15      146.75      1.63 o 
   7   5   6     1460.74     1406.02      9.03 o 
   8   5   6      137.23      119.67      1.61 o 
   9   5   6      123.31      120.79      1.89 o 
  10   5   6      657.19      626.19      6.13 o 
  11   5   6      438.85      415.56      5.32 o 
   0   6   6       23.54       17.24      0.95 o 
   1   6   6      243.10      220.76      2.51 o 
   2   6   6       81.31       84.25      1.20 o 
   3   6   6      447.61      443.69      3.95 o 
   4   6   6       32.69       32.95      0.69 o 
   5   6   6       24.38       21.20      0.69 o 
   6   6   6        3.30        3.52      0.42 o 
   7   6   6       12.25       15.77      0.74 o 
   8   6   6      189.05      170.71      2.07 o 
   9   6   6      197.75      177.68      2.51 o 
  10   6   6        2.24        3.23      0.62 o 
   1   7   6      539.07      508.84      3.96 o 
   2   7   6      373.04      369.45      2.89 o 
   3   7   6        8.68        9.64      0.49 o 
   4   7   6       26.95       26.19      0.95 o 
   5   7   6     1529.78     1415.99      9.46 o 
   6   7   6       39.76       39.70      0.89 o 
   7   7   6       56.57       57.57      1.10 o 
   8   7   6      149.80      144.50      2.26 o 
   9   7   6      153.68      159.90      2.17 o 
  10   7   6        7.34        6.07      0.76 o 
   0   8   6       98.73       97.33      1.85 o 
   1   8   6      125.06      121.31      1.62 o 
   2   8   6        2.12        1.34      0.27 o 
   3   8   6       38.60       47.14      0.95 o 
   4   8   6      201.18      191.40      2.14 o 
   5   8   6      483.28      472.19      3.89 o 
   6   8   6      248.54      213.36      2.41 o 
   7   8   6       74.37       69.99      1.40 o 
   8   8   6        0.27        0.51      0.34 o 
   9   8   6        8.58        8.92      1.02 o 
   1   9   6     1559.74     1537.51     10.54 o 
   2   9   6       28.80       24.88      0.76 o 
   3   9   6     1405.47     1352.16      8.71 o 
   4   9   6      218.95      208.15      2.35 o 
   5   9   6       25.92       30.28      0.93 o 
   6   9   6       97.19       97.40      1.68 o 
   7   9   6       96.30      106.44      2.15 o 
   8   9   6        4.41        6.31      1.21 o 
   0  10   6      246.97      226.26      4.14 o 
   1  10   6      492.77      516.98      5.47 o 
   2  10   6       25.07       24.83      0.94 o 
   3  10   6       74.34       86.69      1.59 o 
   4  10   6      165.42      160.29      2.25 o 
   5  10   6       26.18       24.87      0.94 o 
   6  10   6       38.94       41.79      1.57 o 
   7  10   6      250.10      253.87      6.86 o 
   1  11   6      749.04      753.23      7.57 o 
   2  11   6      333.15      340.43      3.99 o 
   3  11   6      476.63      480.75      4.76 o 
   4  11   6       63.42       69.91      1.43 o 
   5  11   6       16.85       15.23      1.52 o 
   1   1   7      145.19      167.02      1.45 o 
   2   1   7      831.02      854.87      6.42 o 
   3   1   7     5374.62     5441.92     31.43 o 
   4   1   7     3804.17     3815.56     22.18 o 
   5   1   7      847.69      847.00      5.77 o 
   6   1   7        5.69        2.86      0.35 o 
   7   1   7      518.77      510.73      4.31 o 
   8   1   7       23.41       21.90      1.31 o 
   9   1   7      737.37      756.77      8.00 o 
  10   1   7       36.59       42.54      1.86 o 
  11   1   7        0.57        1.71      0.99 o 
  12   1   7       25.62       25.25      1.49 o 
   0   2   7      408.99      396.47      3.87 o 
   1   2   7        1.54        0.91      0.20 o 
   2   2   7     3207.22     3239.27     21.02 o 
   3   2   7     5946.08     6129.60     42.04 o 
   4   2   7        1.18        6.02      0.35 o 
   5   2   7      766.70      839.99      6.40 o 
   6   2   7      199.42      209.86      2.29 o 
   7   2   7        5.78        7.92      0.60 o 
   8   2   7      820.96      835.97      7.23 o 
   9   2   7        2.90        2.47      0.50 o 
  10   2   7       22.09       24.30      1.35 o 
  11   2   7       81.99       92.20      2.13 o 
  12   2   7       22.27       26.75      1.62 o 
   1   3   7     6454.51     6507.62     55.42 o 
   2   3   7      576.07      615.05      5.15 o 
   3   3   7      789.51      832.69      6.71 o 
   4   3   7      168.55      184.50      2.23 o 
   5   3   7      462.64      476.63      4.55 o 
   6   3   7     1474.51     1483.69     10.56 o 
   7   3   7      845.64      858.54      5.93 o 
   8   3   7      323.70      314.31      3.80 o 
   9   3   7       17.63       14.36      0.85 o 
  10   3   7       56.09       50.23      1.75 o 
  11   3   7       45.95       46.66      1.56 o 
  12   3   7        4.31        3.81      1.52 o 
   0   4   7     5848.68     6279.62     63.55 o 
   1   4   7      855.73      824.49      6.72 o 
   2   4   7     1367.32     1537.41     13.08 o 
   3   4   7      364.36      371.53      4.01 o 
   4   4   7       33.51       41.08      0.94 o 
   5   4   7      649.48      653.57      5.97 o 
   6   4   7      847.73      842.09      5.83 o 
   7   4   7       35.65       37.04      1.01 o 
   8   4   7      326.62      299.68      3.31 o 
   9   4   7       75.37       75.53      1.60 o 
  10   4   7        3.03        4.24      0.87 o 
  11   4   7        5.13        3.36      0.62 o 
   1   5   7      546.38      559.21      5.04 o 
   2   5   7      343.03      330.62      3.41 o 
   3   5   7       55.81       54.34      1.39 o 
   4   5   7        0.06        2.73      0.41 o 
   5   5   7       50.55       42.33      0.88 o 
   6   5   7      159.05      160.64      1.85 o 
   7   5   7      296.74      292.27      2.79 o 
   8   5   7        0.83        2.92      0.48 o 
   9   5   7       14.41        9.16      0.81 o 
  10   5   7      155.12      150.17      2.19 o 
  11   5   7      516.18      455.97      6.28 o 
   0   6   7      418.17      450.93      5.56 o 
   1   6   7       43.60       42.27      0.87 o 
   2   6   7        1.59        6.36      0.68 o 
   3   6   7       42.35       47.33      1.05 o 
   4   6   7      210.10      200.62      1.84 o 
   5   6   7       42.32       39.11      0.89 o 
   6   6   7       43.25       42.18      1.07 o 
   7   6   7       48.89       39.77      0.95 o 
   8   6   7       46.71       52.98      1.78 o 
   9   6   7        0.00        0.42      0.42 o 
  10   6   7      309.94      297.85      3.85 o 
   1   7   7      237.39      233.36      2.40 o 
   2   7   7      144.19      124.95      1.66 o 
   3   7   7       16.13       18.32      0.67 o 
   4   7   7     2274.67     2209.13     13.88 o 
   5   7   7      281.81      261.04      2.57 o 
   6   7   7      182.09      156.96      1.75 o 
   7   7   7        8.72       14.09      0.92 o 
   8   7   7      134.03      120.95      2.11 o 
   9   7   7        2.07        1.33      0.48 o 
  10   7   7      147.39      156.98      6.10 o 
   0   8   7      402.93      395.58      4.96 o 
   1   8   7       18.22       19.86      0.88 o 
   2   8   7      142.43      125.10      1.68 o 
   3   8   7        2.17        4.09      0.46 o 
   4   8   7       90.01       91.99      1.35 o 
   5   8   7      280.47      270.36      2.63 o 
   6   8   7       24.06       26.28      0.93 o 
   7   8   7      227.07      247.90      3.05 o 
   8   8   7       24.84       34.36      1.03 o 
   9   8   7       28.75       30.77      3.05 o 
   1   9   7      384.73      396.09      4.00 o 
   2   9   7      905.98      860.74      6.35 o 
   3   9   7      154.37      135.39      1.76 o 
   4   9   7      110.41      101.42      1.57 o 
   5   9   7      109.58      114.67      1.99 o 
   6   9   7      563.65      541.02      4.84 o 
   7   9   7       29.03       35.30      1.17 o 
   8   9   7       18.93       31.38      2.12 o 
   0  10   7       60.98       74.78      2.72 o 
   1  10   7       35.13       34.28      1.29 o 
   2  10   7      895.46      944.31      8.67 o 
   3  10   7      610.01      672.93      5.83 o 
   4  10   7       76.26       78.09      1.59 o 
   5  10   7        9.29       13.85      0.75 o 
   6  10   7       70.84       55.44      1.60 o 
   1  11   7       78.44       66.39      1.43 o 
   2  11   7      142.24      148.23      2.34 o 
   3  11   7      494.78      496.20      6.57 o 
   4  11   7        5.55        9.18      0.88 o 
   0   0   8     8873.13     9189.20    146.31 o 
   1   0   8       41.23       50.00      1.03 o 
   2   0   8     3684.08     3468.26     26.64 o 
   3   0   8      198.03      199.00      2.49 o 
   4   0   8        3.33        6.64      0.51 o 
   5   0   8      960.37      949.44      8.44 o 
   6   0   8      211.68      202.26      2.77 o 
   7   0   8        4.78        3.59      0.94 o 
   8   0   8       87.81       82.66      3.77 o 
   9   0   8      670.18      675.77     14.85 o 
  10   0   8       35.08       41.18      2.93 o 
  11   0   8        6.05        9.39      1.62 o 
  12   0   8        2.63        1.52      0.76 o 
   1   1   8     1197.30     1309.32      8.81 o 
   2   1   8      524.90      544.89      3.71 o 
   3   1   8      134.03      135.99      1.24 o 
   4   1   8        2.31       12.92      0.45 o 
   5   1   8      187.56      210.77      1.92 o 
   6   1   8       69.81       54.39      1.02 o 
   7   1   8       98.89      102.72      1.66 o 
   8   1   8      132.69      133.64      1.96 o 
   9   1   8       77.35       84.03      2.47 o 
  10   1   8        0.46        2.59      0.68 o 
  11   1   8      279.69      300.28      5.44 o 
  12   1   8       14.81       16.00      1.62 o 
   0   2   8     1221.32     1116.78      9.59 o 
   1   2   8       20.81       21.63      0.41 o 
   2   2   8      177.08      188.96      1.94 o 
   3   2   8     1174.41     1246.05      8.28 o 
   4   2   8     1026.31     1045.74      7.13 o 
   5   2   8        0.17        3.08      0.36 o 
   6   2   8      167.84      183.36      1.94 o 
   7   2   8      123.77      127.77      1.59 o 
   8   2   8        1.87        2.00      0.50 o 
   9   2   8       15.81       13.24      0.82 o 
  10   2   8       22.37       28.44      1.43 o 
  11   2   8      276.01      286.97      4.10 o 
  12   2   8       95.10       92.19      4.57 o 
   1   3   8      175.86      172.15      1.65 o 
   2   3   8      860.85      880.55      6.87 o 
   3   3   8      241.41      268.50      2.80 o 
   4   3   8      569.34      588.29      5.27 o 
   5   3   8      149.81      158.95      1.99 o 
   6   3   8      456.94      459.60      3.89 o 
   7   3   8       98.51       94.61      1.49 o 
   8   3   8        1.51        0.55      0.43 o 
   9   3   8       75.47       72.24      1.54 o 
  10   3   8       28.65       22.60      1.22 o 
  11   3   8       62.80       60.31      2.16 o 
   0   4   8     4303.66     4542.96     50.78 o 
   1   4   8      430.79      460.92      4.58 o 
   2   4   8      704.05      730.52      7.72 o 
   3   4   8      388.93      362.84      4.45 o 
   4   4   8      343.29      297.54      3.40 o 
   5   4   8        0.99        1.28      0.32 o 
   6   4   8       69.21       69.76      1.14 o 
   7   4   8      427.61      406.60      3.71 o 
   8   4   8       62.84       63.69      1.37 o 
   9   4   8       38.53       35.18      1.27 o 
  10   4   8      192.40      197.85      2.74 o 
  11   4   8        0.57        0.86      0.44 o 
   1   5   8     1838.42     1891.77     18.80 o 
   2   5   8     1522.57     1584.66     15.57 o 
   3   5   8       16.59       19.32      0.78 o 
   4   5   8       86.41       90.40      1.47 o 
   5   5   8       17.31       14.38      0.54 o 
   6   5   8      235.68      237.01      2.33 o 
   7   5   8       36.94       29.49      0.93 o 
   8   5   8      701.45      649.71      5.22 o 
   9   5   8      181.98      179.80      2.72 o 
  10   5   8       28.73       23.60      1.05 o 
  11   5   8      307.33      275.47      5.08 o 
   0   6   8       15.64       21.91      1.39 o 
   1   6   8     1237.02     1229.83     11.38 o 
   2   6   8      140.00      119.00      2.23 o 
   3   6   8        6.08        8.07      0.59 o 
   4   6   8        1.68        3.79      0.46 o 
   5   6   8       55.73       60.51      1.15 o 
   6   6   8       63.07       68.69      1.25 o 
   7   6   8       11.29       11.14      0.66 o 
   8   6   8       17.82       21.72      1.01 o 
   9   6   8       56.88       55.46      1.47 o 
  10   6   8       24.45       16.04      0.85 o 
   1   7   8      368.56      371.27      3.52 o 
   2   7   8      677.70      651.14      5.45 o 
   3   7   8       94.84      105.10      2.19 o 
   4   7   8        7.10        6.23      0.53 o 
   5   7   8      171.70      178.35      2.11 o 
   6   7   8     1438.99     1352.94      9.52 o 
   7   7   8       78.70       79.80      1.60 o 
   8   7   8      106.13      107.55      2.27 o 
   9   7   8        3.35        2.67      0.48 o 
   0   8   8     1621.06     1638.73     18.82 o 
   1   8   8      343.28      330.95      3.76 o 
   2   8   8      126.02      120.97      1.81 o 
   3   8   8       58.81       61.57      1.17 o 
   4   8   8       83.98       72.60      1.26 o 
   5   8   8      189.28      176.64      2.26 o 
   6   8   8        0.28        0.15      0.53 o 
   7   8   8        5.73        1.90      0.57 o 
   8   8   8       24.91       26.65      1.00 o 
   9   8   8        0.22        0.00      0.76 o 
   1   9   8      242.53      233.55      2.79 o 
   2   9   8       16.18       13.94      1.04 o 
   3   9   8      432.14      454.21      3.92 o 
   4   9   8      438.42      413.19      4.45 o 
   5   9   8       97.93       87.64      1.85 o 
   6   9   8      161.39      173.71      2.54 o 
   7   9   8      222.55      242.90      3.45 o 
   8   9   8      554.39      612.18     13.74 o 
   0  10   8       49.44       52.91      2.11 o 
   1  10   8       58.03       53.94      1.39 o 
   2  10   8     1059.56     1066.40      9.54 o 
   3  10   8       51.47       49.16      1.38 o 
   4  10   8        7.17       12.53      0.97 o 
   5  10   8      183.22      181.49      2.50 o 
   6  10   8       26.11       33.54      1.29 o 
   1  11   8        0.50        0.76      0.58 o 
   2  11   8       49.53       46.40      1.52 o 
   3  11   8       56.80       70.69      1.90 o 
   1   1   9      236.18      259.09      2.15 o 
   2   1   9       33.51       25.96      0.47 o 
   3   1   9      568.43      556.35      3.59 o 
   4   1   9     1154.68     1107.00      6.99 o 
   5   1   9      568.94      598.43      4.27 o 
   6   1   9      110.04       99.34      1.45 o 
   7   1   9       11.49       16.66      0.93 o 
   8   1   9        6.69        5.46      0.51 o 
   9   1   9       44.19       45.07      1.38 o 
  10   1   9      271.29      284.67      5.06 o 
  11   1   9        9.93       16.35      1.29 o 
   0   2   9      402.62      446.98      4.57 o 
   1   2   9       35.23       36.65      0.63 o 
   2   2   9     3705.40     4008.24     25.07 o 
   3   2   9      675.71      685.56      4.69 o 
   4   2   9        4.52        1.67      0.34 o 
   5   2   9      219.29      216.26      2.27 o 
   6   2   9      133.89      132.96      1.67 o 
   7   2   9       47.95       43.57      1.03 o 
   8   2   9      103.88      106.05      1.82 o 
   9   2   9       16.31       12.83      0.80 o 
  10   2   9      320.94      318.12      4.68 o 
  11   2   9      107.86      110.32      2.34 o 
   1   3   9      167.80      144.45      1.45 o 
   2   3   9      229.82      276.17      2.88 o 
   3   3   9      585.77      584.14      4.94 o 
   4   3   9       88.97      105.50      1.57 o 
   5   3   9       31.93       42.79      0.96 o 
   6   3   9       39.44       31.89      0.87 o 
   7   3   9        0.36        2.26      0.50 o 
   8   3   9       19.69       23.40      1.02 o 
   9   3   9       28.92       34.09      1.16 o 
  10   3   9       25.68       22.99      1.45 o 
  11   3   9      453.01      453.63      5.49 o 
   0   4   9     3323.27     3431.03     41.39 o 
   1   4   9     1193.98     1295.38     12.21 o 
   2   4   9       92.43      114.74      2.03 o 
   3   4   9      603.48      630.62      7.05 o 
   4   4   9      490.85      504.55      4.68 o 
   5   4   9        2.38        2.19      0.34 o 
   6   4   9       30.53       28.65      0.90 o 
   7   4   9        8.21        5.44      0.50 o 
   8   4   9       19.38       20.25      1.01 o 
   9   4   9       19.75       18.75      0.95 o 
  10   4   9      210.17      182.40      2.55 o 
  11   4   9       37.34       37.37      1.33 o 
   1   5   9       29.82       37.16      1.35 o 
   2   5   9      184.52      186.62      3.14 o 
   3   5   9       94.73       95.92      1.64 o 
   4   5   9       70.05       77.11      1.27 o 
   5   5   9        3.37        3.36      0.41 o 
   6   5   9       34.00       31.53      1.02 o 
   7   5   9       32.22       22.45      0.87 o 
   8   5   9       53.18       41.45      1.03 o 
   9   5   9      224.23      235.32      3.23 o 
  10   5   9      113.47       84.50      1.56 o 
   0   6   9      421.39      391.93      7.85 o 
   1   6   9      424.02      406.09      5.03 o 
   2   6   9       71.38       72.85      1.60 o 
   3   6   9      583.95      569.53      4.63 o 
   4   6   9      652.36      648.79      5.64 o 
   5   6   9       40.22       37.12      1.05 o 
   6   6   9       30.99       30.27      0.97 o 
   7   6   9      786.60      731.38      5.61 o 
   8   6   9       56.03       68.05      1.63 o 
   9   6   9      183.93      166.92      2.38 o 
  10   6   9        0.57        1.14      0.38 o 
   1   7   9        5.96       12.21      0.76 o 
   2   7   9        1.28        2.09      0.38 o 
   3   7   9      407.43      424.31      4.20 o 
   4   7   9       44.40       41.28      1.06 o 
   5   7   9        5.80        2.57      0.39 o 
   6   7   9       32.77       28.92      1.09 o 
   7   7   9        2.19        1.42      0.59 o 
   8   7   9       54.86       50.43      1.49 o 
   9   7   9       12.10        9.90      0.69 o 
   0   8   9      291.31      312.38      5.11 o 
   1   8   9       49.02       46.76      1.40 o 
   2   8   9        8.25        5.99      0.67 o 
   3   8   9        0.91        1.46      0.46 o 
   4   8   9        1.09        0.94      0.43 o 
   5   8   9      676.44      654.93      5.86 o 
   6   8   9      228.33      214.65      3.67 o 
   7   8   9        0.07        0.76      0.61 o 
   8   8   9       55.16       48.85      1.36 o 
   1   9   9        3.51        3.50      0.60 o 
   2   9   9       45.96       42.01      1.17 o 
   3   9   9      134.33      130.03      1.96 o 
   4   9   9        3.29        7.60      0.84 o 
   5   9   9      356.49      369.38      5.11 o 
   6   9   9        1.60        1.02      0.54 o 
   7   9   9       47.37       52.22      1.41 o 
   0  10   9        0.04        0.00      1.08 o 
   1  10   9       28.36       31.66      1.26 o 
   2  10   9      424.81      425.78      5.72 o 
   3  10   9       82.36       94.26      2.11 o 
   4  10   9        0.19        0.65      0.46 o 
   5  10   9       29.64       34.44      1.39 o 
   6  10   9       42.63       55.61      2.29 o 
   1  11   9       60.83       64.60      1.93 o 
   2  11   9      103.65      100.43      2.29 o 
   3  11   9        2.46        1.52      0.76 o 
   0   0  10    24912.53    26991.88    390.58 o 
   1   0  10      440.58      459.48      4.09 o 
   2   0  10      190.46      161.46      1.83 o 
   3   0  10      160.04      158.60      2.13 o 
   4   0  10      132.78      123.45      1.77 o 
   5   0  10      483.11      455.98      4.68 o 
   6   0  10      318.39      312.27      3.94 o 
   7   0  10      110.01      109.71      2.20 o 
   8   0  10        0.57        0.56      0.66 o 
   9   0  10     1038.75     1032.54     16.03 o 
  10   0  10      139.73      147.67      5.31 o 
  11   0  10       45.82       53.26      4.19 o 
   1   1  10    10148.68    10396.67     98.04 o 
   2   1  10      146.68      167.83      1.41 o 
   3   1  10     1274.26     1249.72      7.49 o 
   4   1  10       31.66       29.45      0.61 o 
   5   1  10       24.39       26.73      0.62 o 
   6   1  10       10.99       15.08      0.63 o 
   7   1  10      507.14      475.94      4.01 o 
   8   1  10      196.51      193.85      2.47 o 
   9   1  10       17.79       16.80      1.02 o 
  10   1  10      146.18      152.42      3.10 o 
  11   1  10       12.54       17.70      1.76 o 
   0   2  10     2134.07     2176.19     18.90 o 
   1   2  10      350.46      339.33      2.72 o 
   2   2  10     3072.24     3254.60     20.57 o 
   3   2  10        7.07        8.11      0.45 o 
   4   2  10      119.93      123.28      1.40 o 
   5   2  10       87.12       87.56      1.15 o 
   6   2  10       31.33       34.79      0.92 o 
   7   2  10       13.38       14.28      0.75 o 
   8   2  10       35.08       38.35      1.15 o 
   9   2  10       40.24       43.49      1.25 o 
  10   2  10      155.38      159.78      2.77 o 
  11   2  10      168.96      161.85      2.95 o 
   1   3  10      134.81      146.19      1.54 o 
   2   3  10        5.73       17.17      0.71 o 
   3   3  10      535.63      571.92      5.08 o 
   4   3  10      946.75      981.25      8.29 o 
   5   3  10      382.48      387.14      3.68 o 
   6   3  10      133.60      137.46      1.72 o 
   7   3  10      130.74      135.00      1.87 o 
   8   3  10        8.21        6.54      0.61 o 
   9   3  10        4.05        5.73      0.77 o 
  10   3  10       96.18       86.73      1.74 o 
  11   3  10        0.01        0.29      0.44 o 
   0   4  10      287.45      324.83      6.44 o 
   1   4  10     2881.81     2896.11     27.49 o 
   2   4  10      802.90      831.15      9.67 o 
   3   4  10      455.07      457.81      5.07 o 
   4   4  10      285.59      286.52      3.41 o 
   5   4  10      993.13      951.31      6.22 o 
   6   4  10        9.15        9.93      0.62 o 
   7   4  10       15.35       13.43      0.74 o 
   8   4  10       78.85       63.66      1.38 o 
   9   4  10       55.97       51.84      1.46 o 
  10   4  10      529.37      506.58      5.14 o 
  11   4  10       30.59       33.52      3.05 o 
   1   5  10        2.23        3.53      0.52 o 
   2   5  10      154.71      137.89      2.24 o 
   3   5  10      142.77      151.27      2.02 o 
   4   5  10       68.42       64.66      1.16 o 
   5   5  10       36.17       40.78      1.19 o 
   6   5  10      642.10      607.41      5.14 o 
   7   5  10      759.22      707.77      5.64 o 
   8   5  10       26.73       27.70      1.09 o 
   9   5  10        1.26        2.65      0.64 o 
  10   5  10       45.76       35.91      1.15 o 
   0   6  10      572.37      534.69      8.29 o 
   1   6  10        4.40        9.39      0.80 o 
   2   6  10      381.46      382.03      4.86 o 
   3   6  10      627.03      637.51      6.01 o 
   4   6  10      660.39      613.42      5.55 o 
   5   6  10      177.10      186.52      2.34 o 
   6   6  10        0.73        1.91      0.52 o 
   7   6  10       13.00       15.84      0.95 o 
   8   6  10      244.65      216.55      3.12 o 
   9   6  10        0.57        0.08      0.49 o 
  10   6  10        0.27        1.52      0.54 o 
   1   7  10       10.90       10.37      1.21 o 
   2   7  10       17.37       20.28      1.17 o 
   3   7  10      216.13      234.64      3.01 o 
   4   7  10      371.23      328.98      3.72 o 
   5   7  10     1007.69     1006.37      9.02 o 
   6   7  10       18.49       17.23      0.91 o 
   7   7  10        0.81        1.29      0.60 o 
   8   7  10       46.99       41.56      1.37 o 
   9   7  10      316.53      305.91      4.34 o 
   0   8  10       62.76       64.11      2.17 o 
   1   8  10      499.83      504.39      5.43 o 
   2   8  10      324.51      320.12      3.94 o 
   3   8  10       81.87       82.24      1.69 o 
   4   8  10      288.97      312.64      3.77 o 
   5   8  10      361.61      364.39      4.43 o 
   6   8  10        0.57        0.61      0.58 o 
   7   8  10      217.27      216.53      3.39 o 
   8   8  10        0.15        2.41      1.11 o 
   1   9  10      734.45      791.62      9.28 o 
   2   9  10        2.97        3.85      0.62 o 
   3   9  10        0.30        1.98      0.68 o 
   4   9  10      332.62      330.47      4.36 o 
   5   9  10        0.08        1.52      0.54 o 
   6   9  10        0.84        0.22      0.59 o 
   7   9  10       85.32       70.39      2.38 o 
   0  10  10       19.17       19.83      2.15 o 
   1  10  10       34.33       33.96      1.36 o 
   2  10  10        4.97        7.39      0.90 o 
   3  10  10      674.61      682.85     11.39 o 
   4  10  10        0.73        0.51      0.48 o 
   5  10  10        6.83        7.16      2.05 o 
   1   1  11      164.10      192.64      1.59 o 
   2   1  11      510.02      490.71      3.35 o 
   3   1  11      464.66      496.08      3.41 o 
   4   1  11      401.70      398.38      3.00 o 
   5   1  11       35.58       33.98      0.71 o 
   6   1  11     1141.38     1105.37      6.70 o 
   7   1  11      135.95      125.54      1.80 o 
   8   1  11      910.30      948.40      7.81 o 
   9   1  11      361.61      370.93      3.97 o 
  10   1  11      272.15      283.61      3.99 o 
  11   1  11       48.41       48.33      1.95 o 
   0   2  11      715.27      934.17      8.76 o 
   1   2  11      410.38      425.49      3.47 o 
   2   2  11      321.95      306.95      2.59 o 
   3   2  11       72.14      103.61      1.25 o 
   4   2  11       70.61       95.03      1.26 o 
   5   2  11        8.17        8.39      0.63 o 
   6   2  11       13.58       13.76      0.68 o 
   7   2  11      274.16      272.41      3.10 o 
   8   2  11      251.37      232.08      2.95 o 
   9   2  11       71.06       69.06      1.69 o 
  10   2  11       27.08       25.63      1.25 o 
  11   2  11       11.99       13.74      1.21 o 
   1   3  11      126.96      137.97      1.62 o 
   2   3  11       20.12       24.04      0.83 o 
   3   3  11       56.37       50.56      0.97 o 
   4   3  11     2984.26     2924.25     19.64 o 
   5   3  11       63.72       63.24      1.15 o 
   6   3  11        3.40        3.33      0.51 o 
   7   3  11       31.52       31.50      0.97 o 
   8   3  11      112.92      120.00      1.97 o 
   9   3  11       68.18       75.63      2.04 o 
  10   3  11      437.53      460.20      5.06 o 
  11   3  11       74.44       67.44      2.69 o 
   0   4  11       36.61       29.73      1.98 o 
   1   4  11      127.92      142.01      2.58 o 
   2   4  11       48.43       68.64      1.68 o 
   3   4  11       25.63       27.91      1.00 o 
   4   4  11      699.43      688.00      5.39 o 
   5   4  11       24.90       27.18      1.31 o 
   6   4  11        0.00        0.23      0.50 o 
   7   4  11        2.24        0.25      0.44 o 
   8   4  11       88.72       77.41      1.51 o 
   9   4  11       27.64       32.07      1.68 o 
  10   4  11        2.53        3.76      0.53 o 
   1   5  11      479.35      484.96      6.74 o 
   2   5  11     1653.25     1644.28     13.64 o 
   3   5  11       29.44       28.71      0.90 o 
   4   5  11      492.70      497.19      4.97 o 
   5   5  11        0.26        0.54      0.46 o 
   6   5  11       32.03       39.28      1.07 o 
   7   5  11       43.90       45.38      1.13 o 
   8   5  11      181.48      173.04      2.55 o 
   9   5  11        4.77        7.92      0.74 o 
  10   5  11        9.85       13.35      1.19 o 
   0   6  11      845.96      854.87     13.51 o 
   1   6  11      810.66      769.80      7.57 o 
   2   6  11     3772.01     3577.08     34.61 o 
   3   6  11       91.86      100.56      2.73 o 
   4   6  11      160.60      140.62      2.27 o 
   5   6  11       29.07       21.73      0.89 o 
   6   6  11      120.33      100.91      1.61 o 
   7   6  11       16.58       16.19      0.95 o 
   8   6  11      381.02      362.91      4.38 o 
   9   6  11      125.83      126.76      2.02 o 
   1   7  11       14.71       11.63      1.21 o 
   2   7  11      214.54      219.29      4.37 o 
   3   7  11      389.50      388.30      4.95 o 
   4   7  11        0.34        1.18      0.46 o 
   5   7  11        1.23        2.12      0.61 o 
   6   7  11      279.90      255.42      3.06 o 
   7   7  11       18.77       21.72      1.12 o 
   8   7  11      106.18      104.81      1.92 o 
   9   7  11      112.13      104.39      3.81 o 
   0   8  11     2344.25     2393.24     37.93 o 
   1   8  11        0.18        1.33      0.77 o 
   2   8  11       31.76       32.73      1.70 o 
   3   8  11       89.69       93.82      2.02 o 
   4   8  11      488.89      492.37      5.46 o 
   5   8  11      163.97      153.04      4.87 o 
   6   8  11       17.67       12.85      1.95 o 
   7   8  11       29.43       37.06      2.49 o 
   8   8  11      203.73      230.95      6.10 o 
   1   9  11        2.65        5.40      0.88 o 
   2   9  11      167.36      179.62      3.81 o 
   3   9  11       11.23       13.14      1.19 o 
   4   9  11       67.63       60.74      1.64 o 
   5   9  11       51.50       53.50      1.90 o 
   6   9  11        2.17        0.44      1.18 o 
   0  10  11       80.82       67.04      4.57 o 
   1  10  11      155.06      161.61      3.79 o 
   2  10  11      186.82      189.22      3.43 o 
   3  10  11       88.30       92.86      2.04 o 
   4  10  11        3.41        3.55      0.88 o 
   5  10  11       57.44       67.04      3.81 o 
   0   0  12     2595.71     2751.32     28.92 o 
   1   0  12       90.27       57.30      1.01 o 
   2   0  12      249.48      243.23      2.64 o 
   3   0  12     1555.78     1773.50     15.85 o 
   4   0  12      344.79      339.86      3.79 o 
   5   0  12       92.32       81.33      1.67 o 
   6   0  12      892.15      840.41      7.00 o 
   7   0  12        0.55        0.31      1.25 o 
   8   0  12       16.51       18.32      1.22 o 
   9   0  12      250.70      263.12      7.87 o 
  10   0  12      169.86      178.31      5.85 o 
   1   1  12       23.57       21.01      0.46 o 
   2   1  12     1744.84     1824.32     10.65 o 
   3   1  12       77.11       77.78      0.98 o 
   4   1  12      453.78      448.00      3.09 o 
   5   1  12      138.85      132.80      1.43 o 
   6   1  12     1226.82     1156.04      7.33 o 
   7   1  12     1045.20     1045.36      7.93 o 
   8   1  12     1532.03     1504.69     12.20 o 
   9   1  12      123.58      133.80      2.74 o 
  10   1  12     1532.38     1524.19     17.85 o 
  11   1  12        1.52        1.52      1.52 o 
   0   2  12       55.39       38.88      0.97 o 
   1   2  12      138.72      151.74      1.57 o 
   2   2  12       98.63      121.17      1.34 o 
   3   2  12      237.38      238.87      2.19 o 
   4   2  12       42.20       43.52      0.77 o 
   5   2  12       67.29       78.24      1.14 o 
   6   2  12      343.15      338.63      3.16 o 
   7   2  12      101.40       99.25      1.73 o 
   8   2  12        3.89        5.37      0.63 o 
   9   2  12        1.38        4.13      0.66 o 
  10   2  12       91.72       90.18      2.07 o 
   1   3  12      820.13      863.84      7.03 o 
   2   3  12      223.81      237.09      2.52 o 
   3   3  12      220.06      204.90      2.15 o 
   4   3  12      749.76      713.91      5.21 o 
   5   3  12      720.37      726.77      5.28 o 
   6   3  12      230.74      216.20      2.67 o 
   7   3  12       66.33       57.18      1.33 o 
   8   3  12      166.04      154.91      2.51 o 
   9   3  12      132.71      123.22      2.33 o 
  10   3  12        6.82       10.32      1.20 o 
   0   4  12       51.75       48.00      2.20 o 
   1   4  12        0.78        1.42      0.79 o 
   2   4  12      420.55      406.74      5.15 o 
   3   4  12       44.96       38.88      1.00 o 
   4   4  12       38.37       48.88      1.06 o 
   5   4  12      156.16      155.12      2.19 o 
   6   4  12       11.65       10.41      0.81 o 
   7   4  12        4.65        0.92      0.55 o 
   8   4  12        3.60        5.64      0.56 o 
   9   4  12      218.24      223.86      3.25 o 
  10   4  12      201.74      187.93      2.61 o 
   1   5  12      273.51      243.13      3.35 o 
   2   5  12      630.69      611.86      6.05 o 
   3   5  12     1761.01     1751.85     13.40 o 
   4   5  12       12.90       16.96      0.85 o 
   5   5  12      145.90      139.18      2.09 o 
   6   5  12       86.62       77.78      1.56 o 
   7   5  12       63.70       57.66      1.23 o 
   8   5  12       17.71       18.81      1.10 o 
   9   5  12      265.77      249.08      3.34 o 
  10   5  12        0.44        1.27      0.76 o 
   0   6  12      360.85      346.50      8.09 o 
   1   6  12      450.92      424.34      5.80 o 
   2   6  12      283.16      282.15      4.49 o 
   3   6  12       44.89       42.22      1.37 o 
   4   6  12      208.45      197.87      2.79 o 
   5   6  12       58.75       35.21      1.17 o 
   6   6  12       66.97       60.82      1.38 o 
   7   6  12      207.30      195.20      2.82 o 
   8   6  12       19.89       19.62      1.09 o 
   9   6  12        2.56        5.35      0.67 o 
   1   7  12     1238.22     1182.25     14.52 o 
   2   7  12     1410.88     1420.87     17.10 o 
   3   7  12       96.11       90.03      2.10 o 
   4   7  12        2.71        2.74      0.72 o 
   5   7  12       29.20       25.70      1.59 o 
   6   7  12      250.00      237.04      3.32 o 
   7   7  12        2.41        1.33      0.52 o 
   8   7  12       14.15       12.59      0.78 o 
   0   8  12      869.01      876.02     19.08 o 
   1   8  12      118.18      121.35      3.05 o 
   2   8  12        4.86        5.73      0.90 o 
   3   8  12      254.15      233.45      3.92 o 
   4   8  12      279.63      300.47      5.31 o 
   5   8  12      164.18      159.36      3.07 o 
   6   8  12      108.15      109.88      3.63 o 
   7   8  12        0.22        0.76      0.44 o 
   1   9  12      321.97      329.68      6.16 o 
   2   9  12        5.88       10.22      1.69 o 
   3   9  12       35.13       35.72      1.65 o 
   4   9  12       26.92       28.80      1.52 o 
   5   9  12       40.93       49.80      1.78 o 
   6   9  12      232.21      252.83      4.36 o 
   0  10  12      229.84      246.94      8.38 o 
   1  10  12       22.59       25.14      1.57 o 
   2  10  12       65.08       63.99      2.20 o 
   3  10  12       85.29       83.39      2.64 o 
   4  10  12        1.60        3.05      1.52 o 
   1   1  13      141.56      152.19      1.39 o 
   2   1  13      424.15      515.16      3.52 o 
   3   1  13      809.12      792.09      4.80 o 
   4   1  13      182.07      188.42      1.76 o 
   5   1  13       66.44       68.04      0.94 o 
   6   1  13      177.92      175.36      1.95 o 
   7   1  13      278.78      274.13      2.98 o 
   8   1  13      430.77      442.46      4.63 o 
   9   1  13      217.62      215.01      3.47 o 
  10   1  13       36.81       50.18      2.46 o 
   0   2  13       45.22       47.27      1.32 o 
   1   2  13       10.20       13.92      0.59 o 
   2   2  13      851.60      823.96      5.60 o 
   3   2  13     1723.62     1694.99      9.66 o 
   4   2  13      513.80      485.99      3.30 o 
   5   2  13       86.93       84.58      1.23 o 
   6   2  13      780.60      769.37      5.86 o 
   7   2  13       50.95       41.97      1.18 o 
   8   2  13      963.87      942.34      8.18 o 
   9   2  13       71.07       78.37      1.86 o 
  10   2  13       28.28       28.86      2.66 o 
   1   3  13       15.74       15.97      0.56 o 
   2   3  13       41.30       44.04      0.87 o 
   3   3  13        4.07        6.17      0.44 o 
   4   3  13        0.75        1.21      0.38 o 
   5   3  13     1191.62     1175.22      8.98 o 
   6   3  13       35.63       32.40      1.13 o 
   7   3  13       58.86       64.88      1.36 o 
   8   3  13       29.36       40.58      1.74 o 
   9   3  13        0.02        0.18      0.56 o 
  10   3  13      333.04      340.01      5.02 o 
   0   4  13      341.37      324.81      6.78 o 
   1   4  13       15.53       12.81      0.80 o 
   2   4  13      223.16      213.34      2.41 o 
   3   4  13       30.66       29.89      0.87 o 
   4   4  13      473.11      441.45      4.28 o 
   5   4  13      132.54      123.09      1.93 o 
   6   4  13        9.03        4.37      0.56 o 
   7   4  13        4.92        2.50      0.49 o 
   8   4  13      108.28      106.16      2.12 o 
   9   4  13       11.55       17.09      1.20 o 
  10   4  13      172.84      174.05      3.83 o 
   1   5  13     1106.02     1031.14      9.66 o 
   2   5  13        5.01        9.43      1.35 o 
   3   5  13      329.08      328.52      3.91 o 
   4   5  13      205.54      180.17      2.52 o 
   5   5  13      542.03      519.06      5.03 o 
   6   5  13      217.10      172.74      2.39 o 
   7   5  13      181.61      178.13      2.47 o 
   8   5  13       10.26       10.28      0.91 o 
   9   5  13      201.38      205.80      3.12 o 
   0   6  13      173.87      172.21      5.39 o 
   1   6  13      944.79      903.33     10.44 o 
   2   6  13     1124.46     1097.43     12.23 o 
   3   6  13       81.64       73.84      1.88 o 
   4   6  13       51.44       42.04      1.29 o 
   5   6  13        9.43       11.82      1.27 o 
   6   6  13       14.76       10.51      0.79 o 
   7   6  13      105.51       90.96      1.98 o 
   8   6  13      282.39      296.88      4.03 o 
   9   6  13       80.63      104.89      2.46 o 
   1   7  13      906.50      903.77     11.73 o 
   2   7  13        0.09        0.76      0.68 o 
   3   7  13       18.21       22.27      1.46 o 
   4   7  13      313.07      273.91      4.52 o 
   5   7  13       22.88       28.29      1.73 o 
   6   7  13        3.39        2.63      0.65 o 
   7   7  13      278.26      260.35      3.79 o 
   8   7  13       19.56       29.37      1.43 o 
   0   8  13     1710.26     1758.93     35.96 o 
   1   8  13     1090.03     1088.37     13.46 o 
   2   8  13      148.58      153.19      3.96 o 
   3   8  13       24.01       26.56      5.54 o 
   4   8  13       57.20       55.57      2.19 o 
   5   8  13       31.80       27.84      2.54 o 
   6   8  13       36.59       35.70      1.76 o 
   7   8  13        6.97       11.76      1.27 o 
   1   9  13       24.62       24.16      1.76 o 
   2   9  13      171.05      160.80      3.96 o 
   3   9  13        2.64        0.30      0.58 o 
   4   9  13      171.56      186.34      3.43 o 
   5   9  13       63.98       76.03      4.19 o 
   0  10  13      654.13      705.99     17.55 o 
   1  10  13      116.02      123.78      3.08 o 
   2  10  13       23.92       28.70      2.64 o 
   3  10  13        0.39        2.28      0.76 o 
   0   0  14        6.90        5.57      0.72 o 
   1   0  14     5705.33     5830.49     51.74 o 
   2   0  14      308.24      328.45      3.45 o 
   3   0  14       93.62      100.56      1.59 o 
   4   0  14      574.49      568.50      4.92 o 
   5   0  14     5933.01     5753.65     40.87 o 
   6   0  14     4478.63     4501.30     32.32 o 
   7   0  14     3407.47     3510.05     35.02 o 
   8   0  14     1619.78     1622.63     23.76 o 
   9   0  14       58.97       55.55      3.23 o 
  10   0  14      168.61      152.41      7.62 o 
   1   1  14       71.25       42.48      0.70 o 
   2   1  14      476.27      499.43      3.25 o 
   3   1  14       48.49       55.26      0.85 o 
   4   1  14      355.79      356.88      2.46 o 
   5   1  14      107.48      106.86      1.26 o 
   6   1  14       36.17       37.10      0.99 o 
   7   1  14      142.59      144.99      2.16 o 
   8   1  14      367.02      361.76      4.23 o 
   9   1  14       20.00       15.09      1.12 o 
  10   1  14       24.55       45.14      5.33 o 
   0   2  14      217.71      212.74      2.75 o 
   1   2  14      443.74      451.79      3.43 o 
   2   2  14        1.46        2.16      0.27 o 
   3   2  14     3546.91     3445.94     17.72 o 
   4   2  14      342.60      330.53      2.54 o 
   5   2  14     1597.41     1572.92     10.72 o 
   6   2  14        0.55        1.67      0.36 o 
   7   2  14      126.60      120.67      1.94 o 
   8   2  14      294.03      314.23      3.84 o 
   9   2  14      438.50      442.61      4.93 o 
  10   2  14      286.07      287.22      4.42 o 
   1   3  14      467.45      425.97      4.16 o 
   2   3  14        5.82        5.43      0.57 o 
   3   3  14      297.00      294.14      2.38 o 
   4   3  14      448.24      431.93      3.83 o 
   5   3  14      127.13      127.65      1.92 o 
   6   3  14     1427.62     1367.60      9.85 o 
   7   3  14      453.52      422.35      4.06 o 
   8   3  14        1.96        2.01      0.58 o 
   9   3  14        7.39        7.30      0.74 o 
  10   3  14      208.75      216.75      4.14 o 
   0   4  14      114.39      130.12      4.62 o 
   1   4  14       99.03      105.28      1.72 o 
   2   4  14        2.09        3.81      0.39 o 
   3   4  14        2.60        2.61      0.45 o 
   4   4  14      796.98      789.97      6.79 o 
   5   4  14      593.95      582.67      5.27 o 
   6   4  14      106.96       97.16      1.91 o 
   7   4  14      474.21      443.58      4.42 o 
   8   4  14      388.62      357.76      4.19 o 
   9   4  14      186.92      190.74      3.03 o 
  10   4  14      108.89      121.91      4.57 o 
   1   5  14       53.06       51.17      1.62 o 
   2   5  14      553.78      519.17      5.92 o 
   3   5  14      430.09      423.48      4.43 o 
   4   5  14      829.36      798.43      7.33 o 
   5   5  14       35.94       27.92      1.03 o 
   6   5  14      290.95      298.67      3.56 o 
   7   5  14       30.25       30.16      1.40 o 
   8   5  14      328.30      360.95      4.29 o 
   9   5  14       41.73       43.98      1.35 o 
   0   6  14       95.77       94.27      4.19 o 
   1   6  14      144.75      137.78      3.07 o 
   2   6  14      111.33       96.47      2.44 o 
   3   6  14      186.25      188.97      3.16 o 
   4   6  14      548.67      546.53      5.48 o 
   5   6  14        0.10        0.44      0.47 o 
   6   6  14        3.40        2.40      0.91 o 
   7   6  14       45.67       36.21      1.34 o 
   8   6  14        5.77        6.39      0.65 o 
   9   6  14      306.41      311.12      7.63 o 
   1   7  14       60.94       78.10      2.64 o 
   2   7  14        0.04        0.00      0.68 o 
   3   7  14      162.32      137.88      2.88 o 
   4   7  14       77.80       83.35      2.18 o 
   5   7  14        4.60        4.21      0.88 o 
   6   7  14      141.46      142.57      2.58 o 
   7   7  14        1.57        0.51      0.77 o 
   8   7  14      392.95      409.60      9.92 o 
   0   8  14      356.59      357.26      8.09 o 
   1   8  14       58.94       56.48      2.29 o 
   2   8  14      135.73      138.32      3.32 o 
   3   8  14       28.62       26.60      1.52 o 
   4   8  14      167.04      160.02      3.96 o 
   5   8  14      306.26      360.86      5.42 o 
   6   8  14       45.05       48.46      2.38 o 
   1   9  14       74.57       75.43      2.64 o 
   2   9  14       26.53       29.32      2.61 o 
   3   9  14       65.77       72.86      1.98 o 
   4   9  14       47.77       49.58      1.76 o 
   5   9  14        1.92        1.90      0.54 o 
   1  10  14        3.02        4.57      1.52 o 
   2  10  14       13.23        9.14      1.52 o 
   1   1  15      163.03      175.85      1.75 o 
   2   1  15       72.73       60.73      0.87 o 
   3   1  15        0.23        1.54      0.25 o 
   4   1  15     1316.02     1270.89      6.90 o 
   5   1  15      242.59      226.74      2.12 o 
   6   1  15     1143.63     1130.71      7.52 o 
   7   1  15      282.70      281.03      3.21 o 
   8   1  15       42.28       47.59      1.55 o 
   9   1  15       54.48       62.15      1.72 o 
  10   1  15       16.00       14.47      2.29 o 
   0   2  15        1.69        2.02      0.64 o 
   1   2  15       30.75       29.89      0.69 o 
   2   2  15     1142.86     1022.22      5.90 o 
   3   2  15      221.38      202.49      1.66 o 
   4   2  15      416.59      432.07      3.41 o 
   5   2  15     1676.88     1608.20     10.56 o 
   6   2  15       66.07       56.83      1.40 o 
   7   2  15      184.64      196.96      2.48 o 
   8   2  15       16.18       30.91      2.26 o 
   9   2  15       43.56       44.94      1.87 o 
  10   2  15      324.69      338.20      9.53 o 
   1   3  15      162.48      159.39      1.65 o 
   2   3  15      461.69      430.44      3.37 o 
   3   3  15      455.44      463.94      3.86 o 
   4   3  15      509.32      482.71      4.14 o 
   5   3  15      127.68      119.33      1.82 o 
   6   3  15       14.08       17.85      1.26 o 
   7   3  15      159.40      184.95      2.52 o 
   8   3  15      378.24      355.00      4.19 o 
   9   3  15      167.82      160.68      2.55 o 
   0   4  15     1966.43     1891.15     22.80 o 
   1   4  15      787.39      736.20      6.91 o 
   2   4  15       19.19       20.75      0.92 o 
   3   4  15      481.01      457.76      4.35 o 
   4   4  15        4.13        3.38      0.68 o 
   5   4  15     1015.10     1006.56      8.15 o 
   6   4  15      134.58      166.64      2.54 o 
   7   4  15      311.25      296.25      3.86 o 
   8   4  15      116.57      124.28      2.16 o 
   9   4  15       18.02       10.98      0.78 o 
   1   5  15       82.47       84.91      2.25 o 
   2   5  15      784.10      756.27      8.62 o 
   3   5  15       85.81       84.21      1.82 o 
   4   5  15        2.74        4.63      0.56 o 
   5   5  15       33.30       49.93      1.33 o 
   6   5  15      144.81      142.33      2.37 o 
   7   5  15      101.78       88.35      1.97 o 
   8   5  15      585.53      635.54      6.38 o 
   9   5  15       39.74       41.51      1.57 o 
   0   6  15     1063.53     1014.14     18.36 o 
   1   6  15       10.20       16.10      3.21 o 
   2   6  15       10.76       14.41      1.45 o 
   3   6  15     1478.13     1425.00     14.39 o 
   4   6  15      615.77      571.71      5.91 o 
   5   6  15       34.82       38.19      1.44 o 
   6   6  15       63.45       64.20      1.74 o 
   7   6  15      133.73      135.83      2.35 o 
   8   6  15        0.20        1.46      0.53 o 
   1   7  15      114.02      111.92      3.05 o 
   2   7  15       45.76       46.70      1.70 o 
   3   7  15       46.71       36.10      2.20 o 
   4   7  15       28.08       27.48      1.76 o 
   5   7  15       68.30       60.82      1.88 o 
   6   7  15        1.70        4.69      0.68 o 
   7   7  15       49.87       61.89      1.78 o 
   0   8  15       94.54       86.49      3.47 o 
   1   8  15       38.34       41.98      1.90 o 
   2   8  15        3.16        4.05      0.76 o 
   3   8  15      332.01      328.03      5.34 o 
   4   8  15      326.77      335.30      6.16 o 
   5   8  15       85.70       76.22      2.64 o 
   6   8  15      103.94      136.38      5.33 o 
   1   9  15      154.17      158.63      3.65 o 
   2   9  15       92.30      110.28      3.08 o 
   3   9  15       55.51       59.06      2.69 o 
   4   9  15       17.44       15.58      2.29 o 
   0   0  16     3182.04     3167.08     30.55 o 
   1   0  16       90.74       97.57      1.78 o 
   2   0  16       60.85       49.84      1.04 o 
   3   0  16      875.25      840.25      6.78 o 
   4   0  16     3398.59     3383.53     25.38 o 
   5   0  16     1725.76     1683.89     12.69 o 
   6   0  16       28.42       26.29      1.35 o 
   7   0  16       34.38       39.32      1.83 o 
   8   0  16      143.31      143.75      4.41 o 
   9   0  16       49.52       42.16      3.10 o 
   1   1  16       83.56       95.35      1.07 o 
   2   1  16       11.69       10.76      0.41 o 
   3   1  16      778.97      722.97      4.52 o 
   4   1  16      270.21      269.31      2.31 o 
   5   1  16       77.21       77.53      1.21 o 
   6   1  16      794.85      808.17      5.56 o 
   7   1  16       13.15       14.57      1.05 o 
   8   1  16      833.63      822.27      8.91 o 
   9   1  16        3.01        4.82      0.73 o 
   0   2  16       47.19       42.68      1.07 o 
   1   2  16      238.65      228.65      2.04 o 
   2   2  16     1069.42     1101.82      6.58 o 
   3   2  16      158.16      138.21      1.53 o 
   4   2  16      259.15      253.81      2.39 o 
   5   2  16       58.86       64.14      1.22 o 
   6   2  16     1030.16     1048.01      7.87 o 
   7   2  16     1309.22     1296.44     14.26 o 
   8   2  16       38.19       34.92      1.47 o 
   9   2  16      406.07      401.09      4.77 o 
   1   3  16      922.10      889.41      6.40 o 
   2   3  16      392.64      383.07      3.21 o 
   3   3  16      164.50      160.44      2.12 o 
   4   3  16       36.86       37.15      1.18 o 
   5   3  16       14.35       13.12      0.84 o 
   6   3  16     2299.52     2239.17     15.17 o 
   7   3  16      113.18      119.83      2.26 o 
   8   3  16      145.90      145.97      2.35 o 
   9   3  16        6.03        8.82      1.49 o 
   0   4  16      162.20      186.43      3.68 o 
   1   4  16       92.33       82.86      1.99 o 
   2   4  16      631.81      602.01      5.93 o 
   3   4  16      101.11       97.64      1.72 o 
   4   4  16       21.13       18.82      0.84 o 
   5   4  16      699.41      694.32      6.42 o 
   6   4  16      265.85      257.26      3.31 o 
   7   4  16       27.58       25.16      1.15 o 
   8   4  16       64.73       56.94      1.50 o 
   9   4  16      250.58      260.20      4.49 o 
   1   5  16       92.71       98.93      2.38 o 
   2   5  16      165.73      162.68      2.94 o 
   3   5  16      115.27      113.76      2.10 o 
   4   5  16     1011.03      980.22      8.57 o 
   5   5  16       67.86       62.90      1.49 o 
   6   5  16      372.35      377.30      5.14 o 
   7   5  16       55.92       57.48      1.46 o 
   8   5  16       54.53       61.40      1.93 o 
   0   6  16      849.02      812.79     15.11 o 
   1   6  16       44.48       46.05      1.76 o 
   2   6  16       24.23       26.19      1.60 o 
   3   6  16      101.58      104.13      2.68 o 
   4   6  16      309.88      289.88      3.87 o 
   5   6  16        3.65        2.44      0.61 o 
   6   6  16       32.38       47.72      2.33 o 
   7   6  16      269.19      261.75      3.29 o 
   8   6  16       10.49       16.76      1.52 o 
   1   7  16       10.62       10.16      1.14 o 
   2   7  16      424.03      426.64      5.86 o 
   3   7  16        0.15        1.78      0.88 o 
   4   7  16       38.40       33.45      2.02 o 
   5   7  16        3.60        1.78      0.88 o 
   6   7  16       62.82       59.99      1.61 o 
   7   7  16       65.89       62.37      2.67 o 
   0   8  16      182.64      182.57      5.10 o 
   1   8  16        4.49        7.56      0.82 o 
   2   8  16      300.89      301.77      5.72 o 
   3   8  16       36.06       39.32      1.88 o 
   4   8  16      171.98      169.30      3.80 o 
   5   8  16       17.60       12.14      3.43 o 
   1   9  16       61.71       48.49      1.88 o 
   2   9  16       48.37       53.03      2.38 o 
   3   9  16        5.55        2.28      1.52 o 
   1   1  17      117.25      113.00      1.32 o 
   2   1  17      617.70      573.02      3.92 o 
   3   1  17     1652.73     1587.18      9.17 o 
   4   1  17      490.92      504.30      3.62 o 
   5   1  17       96.54       98.03      1.34 o 
   6   1  17       25.35       26.32      0.86 o 
   7   1  17       41.78       47.32      3.63 o 
   8   1  17      116.70      116.78      2.52 o 
   9   1  17     1384.71     1465.57     16.09 o 
   0   2  17     1687.64     1610.04     13.25 o 
   1   2  17      240.47      211.07      1.93 o 
   2   2  17      185.57      216.31      2.91 o 
   3   2  17     1287.71     1304.87      7.52 o 
   4   2  17      719.39      673.47      4.95 o 
   5   2  17      207.38      204.14      2.25 o 
   6   2  17      119.51      117.79      1.81 o 
   7   2  17       10.03       12.08      1.15 o 
   8   2  17        1.33        0.42      0.99 o 
   9   2  17       41.37       49.64      1.58 o 
   1   3  17     3621.85     3559.92     21.78 o 
   2   3  17       57.53       57.64      1.13 o 
   3   3  17     1269.64     1230.27      9.18 o 
   4   3  17      196.26      194.38      2.20 o 
   5   3  17       14.66       15.53      0.94 o 
   6   3  17      498.56      523.86      4.91 o 
   7   3  17     1511.73     1600.24     13.79 o 
   8   3  17       10.46       10.55      0.79 o 
   9   3  17      137.66      150.12      4.01 o 
   0   4  17       71.41       59.32      2.37 o 
   1   4  17      120.87      122.76      2.06 o 
   2   4  17      146.61      150.84      2.34 o 
   3   4  17     1056.00     1030.28      8.66 o 
   4   4  17      114.20      122.16      1.83 o 
   5   4  17      107.68      127.49      2.19 o 
   6   4  17      194.08      208.60      3.08 o 
   7   4  17       19.97       24.25      1.26 o 
   8   4  17       35.49       36.34      1.18 o 
   1   5  17     1740.56     1755.45     16.36 o 
   2   5  17       18.96       15.17      1.08 o 
   3   5  17        0.11        1.56      0.50 o 
   4   5  17      392.77      396.67      4.56 o 
   5   5  17       55.40       48.37      1.82 o 
   6   5  17      102.10      107.62      2.11 o 
   7   5  17        3.95        8.62      1.29 o 
   8   5  17      199.83      217.87      4.04 o 
   0   6  17        8.40       11.53      3.05 o 
   1   6  17        6.63        6.66      0.91 o 
   2   6  17      293.04      281.80      4.63 o 
   3   6  17        2.65        2.13      0.68 o 
   4   6  17      180.40      193.80      3.33 o 
   5   6  17      189.64      201.91      4.84 o 
   6   6  17       26.71       20.33      1.65 o 
   7   6  17       16.72       19.02      1.43 o 
   1   7  17       16.55       14.87      1.39 o 
   2   7  17      168.41      179.45      6.82 o 
   3   7  17       37.78       32.87      2.84 o 
   4   7  17        1.50        3.55      0.88 o 
   5   7  17        3.30        2.54      0.88 o 
   6   7  17       38.81       48.75      3.05 o 
   0   8  17      450.39      422.90      8.63 o 
   1   8  17      157.57      157.61      3.13 o 
   2   8  17        0.08        0.76      1.14 o 
   3   8  17      106.98      107.08      3.77 o 
   4   8  17      145.01      158.81      3.52 o 
   1   9  17       85.36       92.19      3.81 o 
   2   9  17       23.42       13.71      1.52 o 
   0   0  18        1.14        1.65      0.54 o 
   1   0  18      390.97      363.18      3.88 o 
   2   0  18      139.61      123.61      2.04 o 
   3   0  18       90.83      109.96      1.89 o 
   4   0  18     1788.68     1705.89     13.64 o 
   5   0  18      246.07      234.76      3.02 o 
   6   0  18      210.02      216.16      3.94 o 
   7   0  18      108.72      114.92      3.38 o 
   8   0  18      502.71      522.29      9.03 o 
   1   1  18       13.21        8.90      0.47 o 
   2   1  18      384.58      360.62      2.90 o 
   3   1  18      118.64      109.21      1.36 o 
   4   1  18      422.77      424.63      3.11 o 
   5   1  18       60.43       63.84      1.12 o 
   6   1  18       36.73       38.19      1.04 o 
   7   1  18       11.42       15.04      1.21 o 
   8   1  18       66.28       70.69      1.94 o 
   0   2  18      566.82      497.46      5.49 o 
   1   2  18       36.08       24.39      0.69 o 
   2   2  18     1711.64     1641.11      9.42 o 
   3   2  18       12.42       10.22      0.55 o 
   4   2  18       86.84       79.31      1.30 o 
   5   2  18       89.55       92.20      1.46 o 
   6   2  18       56.70       61.24      2.25 o 
   7   2  18       49.12       53.35      1.80 o 
   8   2  18       11.84       12.97      1.16 o 
   1   3  18      162.31      147.84      1.88 o 
   2   3  18       89.21      104.99      1.60 o 
   3   3  18       34.19       41.76      1.11 o 
   4   3  18        3.80        6.16      0.60 o 
   5   3  18       68.03       67.24      1.62 o 
   6   3  18        3.19        3.63      0.61 o 
   7   3  18      235.30      252.32      3.31 o 
   8   3  18        4.30        4.76      0.60 o 
   0   4  18     6134.36     6151.36     60.51 o 
   1   4  18     1758.83     1681.72     13.79 o 
   2   4  18      220.33      211.26      2.95 o 
   3   4  18        0.35        1.48      0.42 o 
   4   4  18       15.45       19.31      1.15 o 
   5   4  18       53.93       57.37      2.76 o 
   6   4  18      325.34      303.48      3.86 o 
   7   4  18      134.53      140.94      2.22 o 
   8   4  18       15.78       13.32      1.34 o 
   1   5  18       47.43       60.68      1.81 o 
   2   5  18      985.87     1008.66      9.21 o 
   3   5  18       18.20       16.23      0.99 o 
   4   5  18        8.75        8.22      0.93 o 
   5   5  18       51.29       56.47      2.02 o 
   6   5  18        7.33        8.34      1.07 o 
   7   5  18       81.37       88.14      1.75 o 
   0   6  18      192.91      202.33      5.64 o 
   1   6  18      737.10      755.52     10.01 o 
   2   6  18     1497.70     1553.33     16.89 o 
   3   6  18      347.86      358.11      4.76 o 
   4   6  18      408.17      397.44      5.14 o 
   5   6  18       76.26       76.30      1.91 o 
   6   6  18       15.34       17.22      1.07 o 
   1   7  18      304.35      310.84      5.04 o 
   2   7  18      304.18      318.46      5.13 o 
   3   7  18       20.07       17.01      1.43 o 
   4   7  18      139.30      147.15      3.52 o 
   5   7  18      166.93      181.26      4.57 o 
   0   8  18        6.52        5.74      1.08 o 
   1   8  18        1.73        1.27      0.51 o 
   2   8  18      228.71      252.30      5.93 o 
   3   8  18      135.28      158.49      6.10 o 
   1   1  19       47.20       32.47      0.76 o 
   2   1  19      224.79      210.85      2.08 o 
   3   1  19      478.99      478.58      3.50 o 
   4   1  19      361.94      344.35      2.69 o 
   5   1  19      481.77      474.26      4.04 o 
   6   1  19       99.90       98.48      1.86 o 
   7   1  19       34.83       36.40      1.81 o 
   8   1  19       45.24       51.52      1.70 o 
   0   2  19      335.58      319.68      3.76 o 
   1   2  19      824.94      793.40      5.37 o 
   2   2  19     1449.06     1436.33      8.42 o 
   3   2  19      168.89      165.77      1.83 o 
   4   2  19        7.00        9.31      0.58 o 
   5   2  19      472.25      455.11      4.20 o 
   6   2  19       52.85       60.84      2.26 o 
   7   2  19       49.25       48.60      1.65 o 
   8   2  19      301.15      323.20      4.59 o 
   1   3  19       10.80       24.41      0.86 o 
   2   3  19      695.26      668.97      5.58 o 
   3   3  19      233.66      207.25      2.43 o 
   4   3  19       75.50       73.22      1.41 o 
   5   3  19      108.56      117.90      2.07 o 
   6   3  19       81.22       96.21      1.92 o 
   7   3  19       15.93       14.12      1.00 o 
   8   3  19        3.36        5.64      1.52 o 
   0   4  19     2099.89     2044.94     24.44 o 
   1   4  19     1062.36     1113.15      9.15 o 
   2   4  19        3.65        5.43      0.70 o 
   3   4  19       87.40       86.21      1.68 o 
   4   4  19      181.38      188.26      2.91 o 
   5   4  19        6.65        6.93      1.71 o 
   6   4  19      206.88      223.33      3.10 o 
   7   4  19       99.04      107.34      1.83 o 
   1   5  19       34.05       25.63      1.27 o 
   2   5  19      345.00      365.00      4.59 o 
   3   5  19        4.39        4.20      0.63 o 
   4   5  19      311.79      308.85      4.44 o 
   5   5  19       15.90       23.47      1.31 o 
   6   5  19       11.25        6.58      0.77 o 
   7   5  19        2.21        0.76      0.76 o 
   0   6  19        3.49        6.09      1.08 o 
   1   6  19        3.46        4.13      0.88 o 
   2   6  19        1.68        0.63      0.54 o 
   3   6  19       55.37       67.24      2.01 o 
   4   6  19       15.12       22.48      1.33 o 
   5   6  19       41.01       42.41      1.61 o 
   6   6  19       76.73       61.71      3.81 o 
   1   7  19        0.27       -0.25      0.44 o 
   2   7  19       31.55       37.08      1.76 o 
   3   7  19       60.09       77.39      3.84 o 
   4   7  19      265.38      288.20      5.12 o 
   0   8  19        0.67        0.76      0.76 o 
   1   8  19        5.88        5.33      1.52 o 
   2   8  19        3.68        3.05      0.76 o 
   0   0  20      653.02      638.16      8.53 o 
   1   0  20        0.89        2.13      0.44 o 
   2   0  20      857.86      758.87      6.95 o 
   3   0  20       55.47       70.66      1.57 o 
   4   0  20      399.84      381.07      4.64 o 
   5   0  20       60.43       61.19      2.02 o 
   6   0  20      446.95      469.81      6.31 o 
   7   0  20        0.08       -0.07      0.53 o 
   1   1  20      161.13      120.05      1.45 o 
   2   1  20      928.87      883.40      5.69 o 
   3   1  20        0.52        0.86      0.30 o 
   4   1  20       61.00       66.22      1.29 o 
   5   1  20        4.41        4.75      0.54 o 
   6   1  20      267.68      277.29      3.38 o 
   7   1  20        1.24        0.31      0.73 o 
   0   2  20      807.31      674.06      6.52 o 
   1   2  20      164.31      189.77      2.02 o 
   2   2  20      126.61      108.82      1.39 o 
   3   2  20      113.17      107.01      1.51 o 
   4   2  20      117.99      113.49      1.72 o 
   5   2  20       18.32       21.77      1.56 o 
   6   2  20      199.17      192.14      3.01 o 
   7   2  20       34.10       38.96      1.62 o 
   1   3  20       70.50       71.85      1.38 o 
   2   3  20      744.18      737.33      5.97 o 
   3   3  20       98.11       91.47      1.73 o 
   4   3  20      269.02      260.17      3.68 o 
   5   3  20       20.14       24.61      2.14 o 
   6   3  20        6.07        9.85      1.19 o 
   7   3  20      139.39      166.78      3.29 o 
   0   4  20     1110.21     1054.18     12.22 o 
   1   4  20      126.17      143.16      2.01 o 
   2   4  20        5.66        2.90      0.47 o 
   3   4  20       46.26       42.23      2.50 o 
   4   4  20      307.32      288.94      3.66 o 
   5   4  20       91.48       95.01      2.49 o 
   6   4  20      212.86      207.85      3.21 o 
   7   4  20       37.85       48.46      2.38 o 
   1   5  20       24.58       20.02      1.22 o 
   2   5  20      213.89      228.49      3.26 o 
   3   5  20       26.06       23.24      1.13 o 
   4   5  20      411.20      420.22      5.22 o 
   5   5  20      105.58       91.96      2.26 o 
   6   5  20        8.29        5.99      0.91 o 
   0   6  20        2.25        4.57      1.52 o 
   1   6  20        7.82        5.80      0.88 o 
   2   6  20      320.79      306.67      4.96 o 
   3   6  20      172.97      189.27      3.17 o 
   4   6  20      269.64      282.38      4.47 o 
   5   6  20      107.50      119.62      5.33 o 
   1   7  20       94.87       98.85      2.64 o 
   2   7  20      203.81      216.59      4.09 o 
   3   7  20       62.50       66.28      3.81 o 
   1   1  21        0.69        1.52      0.32 o 
   2   1  21      109.13      105.24      1.55 o 
   3   1  21       92.92       88.79      1.52 o 
   4   1  21      296.13      310.65      3.43 o 
   5   1  21      168.42      164.33      2.22 o 
   6   1  21      190.16      210.97      2.63 o 
   7   1  21      147.56      155.06      2.79 o 
   0   2  21     1249.40     1176.71     12.32 o 
   1   2  21       95.63       91.59      1.56 o 
   2   2  21      120.60      117.21      1.83 o 
   3   2  21      836.63      824.29      6.95 o 
   4   2  21        0.00        1.12      0.47 o 
   5   2  21       86.88       81.79      1.72 o 
   6   2  21       98.01      107.35      2.12 o 
   7   2  21       48.37       62.46      2.69 o 
   1   3  21      323.25      293.28      3.20 o 
   2   3  21       81.25       90.50      1.86 o 
   3   3  21      123.84      124.98      2.29 o 
   4   3  21       15.50       13.49      1.47 o 
   5   3  21       55.11       53.47      1.43 o 
   6   3  21      520.63      607.71      7.05 o 
   0   4  21        0.07        1.33      0.76 o 
   1   4  21      208.46      196.39      3.06 o 
   2   4  21      447.73      432.93      4.83 o 
   3   4  21        6.17        3.96      0.72 o 
   4   4  21      283.80      307.76      3.66 o 
   5   4  21      176.16      208.54      3.07 o 
   6   4  21        5.33        2.09      0.67 o 
   1   5  21      532.64      600.90      7.81 o 
   2   5  21       57.90       53.32      1.76 o 
   3   5  21       22.21       17.27      1.11 o 
   4   5  21      211.12      264.73      3.54 o 
   5   5  21        4.93        1.52      0.62 o 
   0   6  21       92.67      104.37      4.57 o 
   1   6  21       14.32       22.63      1.49 o 
   2   6  21        7.74       13.28      1.14 o 
   3   6  21       91.22      102.16      2.29 o 
   1   7  21      406.47      470.62     12.20 o 
   0   0  22        1.69        2.76      0.97 o 
   1   0  22        5.54        3.28      0.54 o 
   2   0  22       84.75       90.55      2.60 o 
   3   0  22      733.77      676.55      9.02 o 
   4   0  22       13.53       19.05      1.37 o 
   5   0  22      208.46      267.36      4.01 o 
   6   0  22      340.26      371.51      6.16 o 
   1   1  22       36.52       34.75      1.01 o 
   2   1  22       10.86       12.49      0.95 o 
   3   1  22        1.79        2.81      0.56 o 
   4   1  22       15.79       20.72      1.05 o 
   5   1  22       10.76        9.55      0.84 o 
   6   1  22       79.64       91.10      1.88 o 
   0   2  22      350.76      344.58      5.32 o 
   1   2  22        0.05        1.45      0.54 o 
   2   2  22        0.02        1.01      0.51 o 
   3   2  22        0.72        1.41      0.51 o 
   4   2  22       13.50       19.19      1.31 o 
   5   2  22      205.29      199.47      2.93 o 
   6   2  22       78.19      103.42      2.64 o 
   1   3  22        7.70       12.93      0.88 o 
   2   3  22       14.68       18.17      1.32 o 
   3   3  22       10.09       11.36      0.97 o 
   4   3  22        0.03        0.53      0.43 o 
   5   3  22        4.97        3.94      0.73 o 
   6   3  22       33.15       51.06      5.03 o 
   0   4  22      858.55      788.23     12.71 o 
   1   4  22       97.97       94.23      2.00 o 
   2   4  22       19.64       25.05      1.32 o 
   3   4  22       25.10       25.56      1.30 o 
   4   4  22      162.06      180.53      2.82 o 
   5   4  22      397.77      434.52      7.05 o 
   1   5  22        6.11        9.01      2.27 o 
   2   5  22      140.90      151.06      2.57 o 
   3   5  22      221.59      250.29      3.41 o 
   4   5  22      587.13      619.75     16.03 o 
   0   6  22       42.35       44.94      3.05 o 
   1   6  22        9.21        4.57      1.08 o 
   2   6  22      218.75      214.95      6.86 o 
   1   1  23       20.44       17.30      1.01 o 
   2   1  23      328.86      306.25      3.39 o 
   3   1  23      157.60      172.47      2.53 o 
   4   1  23        4.82        7.36      0.74 o 
   5   1  23       87.10       87.59      1.85 o 
   0   2  23       30.09       38.28      2.80 o 
   1   2  23       32.69       39.59      1.31 o 
   2   2  23       67.37       75.59      1.56 o 
   3   2  23      452.03      447.74      4.64 o 
   4   2  23        0.01        0.87      0.44 o 
   5   2  23       28.63       23.50      1.39 o 
   1   3  23       47.68       53.96      1.33 o 
   2   3  23        4.14        4.44      0.56 o 
   3   3  23      139.36      140.21      2.40 o 
   4   3  23        4.17        0.79      0.74 o 
   5   3  23       34.15       44.02      1.76 o 
   0   4  23        2.63        2.28      1.08 o 
   1   4  23      206.21      216.85      3.06 o 
   2   4  23        7.58        7.11      0.66 o 
   3   4  23       12.29       13.26      1.19 o 
   4   4  23        1.67        2.67      0.62 o 
   1   5  23      145.19      152.14      4.19 o 
   2   5  23        2.80        4.57      1.08 o 
   0   0  24     2197.60     2298.79     31.54 o 
   1   0  24       10.83       10.89      1.42 o 
   2   0  24       47.83       48.24      1.86 o 
   3   0  24       13.48       23.73      2.31 o 
   4   0  24       49.36       42.71      2.09 o 
   1   1  24       64.28       69.80      1.44 o 
   2   1  24       17.49       35.08      1.13 o 
   3   1  24       30.14       34.11      1.34 o 
   4   1  24        7.79       16.42      1.18 o 
   0   2  24       11.45       10.54      1.13 o 
   1   2  24        3.06        1.85      0.58 o 
   2   2  24      137.29      140.68      2.02 o 
   3   2  24       93.04       80.82      1.76 o 
   4   2  24       39.91       50.74      1.98 o 
   1   3  24       55.26       47.40      1.32 o 
   2   3  24        9.26       14.12      0.80 o 
   3   3  24        0.29       -0.57      0.77 o 
   0   4  24      510.13      554.68     14.50 o 
   1   4  24        1.29        1.90      0.54 o 
   2   4  24       19.84       19.80      2.29 o 
   1   1  25        0.15        0.94      0.36 o 
   2   1  25      236.10      250.45      3.26 o 
   3   1  25       14.07       15.58      1.33 o 
   0   2  25      109.34      118.64      2.81 o 
   1   2  25       15.15       13.78      0.75 o 
   2   2  25       24.34       25.90      1.02 o 
   3   2  25       41.12       42.66      3.05 o 
   1   3  25      117.25      139.44      5.33 o 
   0   0  26        2.07        3.05      1.52 o 
                                                 
